# Supplementary material for: Scm6A: A Fast and Low-cost Method for Quantifying m6A Modifications at the Single-cell Level
Source: Genomics Proteomics Bioinformatics. 2024 Jun 7;22(4):qzae039. doi: 10.1093/gpbjnl/qzae039 (PMC12016562; doi:10.1093/gpbjnl/qzae039)
Supplement: qzae039_Supplementary_Data [file qzae039_supplementary_data.zip]

Archive with 5 entries (5 files):
- Figure S1.pdf
- Supplementary material captions.docx
- Figure S3.pdf
- Figure S2.pdf
- Table S1.xlsx
