# Supplementary material for: Scm6A: A Fast and Low-cost Method for Quantifying m6A Modifications at the Single-cell Level
Source: Genomics Proteomics Bioinformatics. 2024 Jun 7;22(4):qzae039. doi: 10.1093/gpbjnl/qzae039 (PMC12016562; doi:10.1093/gpbjnl/qzae039)
Supplement: qzae039_Supplementary_Data [file qzae039_supplementary_data.zip › Table S1.xlsx]

## Sheet: RBP_to_m6A
Table S1 The RBP information
Note: RBP, RNA-binding protein.
RBP	Module	Ensembl ID	Chromosome_GRCh37	Start_GRCh37	End_GRCh37	Strand_GRCh37	Motif
AATF	ME14	ENSG00000108270	chr17	35306175	35414171	+	ATCGACGA;CGACATCAAG;AGSTGGAC;GACCAGTGGCAC;GGACGACGAG;CAACGACCTG;GATTACCATC;AAGCTGACCG;CAGATAACAA
AATF	ME25	ENSG00000108270	chr17	35306175	35414171	+	GCCACACAGC
AATF	ME35	ENSG00000108270	chr17	35306175	35414171	+	TGGACACCGCTG;AGAGGTACCA;TGACAAGAAG;ACCTGCGGCCAC
ACIN1	ME3	ENSG00000100813	chr14	23527773	23564823	-	ACTACTAC;GACCTGGACA;AAGCCACCACGG;ATGCCACTGATG;CCTGGAGACCAT
ACIN1	ME14	ENSG00000100813	chr14	23527773	23564823	-	ATCGACGA;CGACATCAAG;AGSTGGAC;GACCAGTGGCAC;GGACGACGAG;CAACGACCTG;GATTACCATC;AAGCTGACCG;CAGATAACAA
ACO1	ME33	ENSG00000122729	chr9	32384618	32454767	+	CCTGACACGGCC;GTTCACCGCC;ACCTGGCCAACA
ACO1	ME40	ENSG00000122729	chr9	32384618	32454767	+	GGACCCCTGG
ACTN1	ME33	ENSG00000072110	chr14	69340860	69446157	-	CCTGACACGGCC;GTTCACCGCC;ACCTGGCCAACA
ADAR	ME14	ENSG00000160710	chr1	154554538	154600475	-	ATCGACGA;CGACATCAAG;AGSTGGAC;GACCAGTGGCAC;GGACGACGAG;CAACGACCTG;GATTACCATC;AAGCTGACCG;CAGATAACAA
ADAR	ME22	ENSG00000160710	chr1	154554538	154600475	-	GGCGTGGCAC;AGAATCACAT
ADAT1	ME11	ENSG00000065457	chr16	75630879	75657198	-	GACCATGG;GKACCGCATTGA;CCACCGAGGTCG;GTAAGCTGACCT;CTACTACA;CCAACATGCTGG;ACAGCGACTGGA;TTCGGGACGGAA;TACCGCTT
ADAT1	ME13	ENSG00000065457	chr16	75630879	75657198	-	AGAGTCACTACA;GTGTACCA;AHACTGCTGACC
ADAT1	ME14	ENSG00000065457	chr16	75630879	75657198	-	ATCGACGA;CGACATCAAG;AGSTGGAC;GACCAGTGGCAC;GGACGACGAG;CAACGACCTG;GATTACCATC;AAGCTGACCG;CAGATAACAA
ADAT1	ME25	ENSG00000065457	chr16	75630879	75657198	-	GCCACACAGC
ADD1	ME11	ENSG00000087274	chr4	2845584	2931803	+	GACCATGG;GKACCGCATTGA;CCACCGAGGTCG;GTAAGCTGACCT;CTACTACA;CCAACATGCTGG;ACAGCGACTGGA;TTCGGGACGGAA;TACCGCTT
ADD1	ME14	ENSG00000087274	chr4	2845584	2931803	+	ATCGACGA;CGACATCAAG;AGSTGGAC;GACCAGTGGCAC;GGACGACGAG;CAACGACCTG;GATTACCATC;AAGCTGACCG;CAGATAACAA
ADD1	ME32	ENSG00000087274	chr4	2845584	2931803	+	GCAGAGCCCAAC;TTTTACAT
AGO4	ME7	ENSG00000134698	chr1	36273773	36323491	+	CAACATCATC;CTACGTCCTG;CAACGATGAC
AHNAK	ME12	ENSG00000124942	chr11	62201016	62323707	-	TWKYCAAACCAK;AACAACGA
AHNAK	ME14	ENSG00000124942	chr11	62201016	62323707	-	ATCGACGA;CGACATCAAG;AGSTGGAC;GACCAGTGGCAC;GGACGACGAG;CAACGACCTG;GATTACCATC;AAGCTGACCG;CAGATAACAA
AHNAK	ME25	ENSG00000124942	chr11	62201016	62323707	-	GCCACACAGC
AHNAK	ME31	ENSG00000124942	chr11	62201016	62323707	-	ANTGGACT;CCAGTGACCAGA;ATACTCAAGC;RACTGSWWTGCA;TACAGACTCC;TACTTGAACC
AHNAK	ME35	ENSG00000124942	chr11	62201016	62323707	-	TGGACACCGCTG;AGAGGTACCA;TGACAAGAAG;ACCTGCGGCCAC
AHNAK2	ME5	ENSG00000185567	chr14	105403581	105444694	-	TGCTGACCRC;WGACASCCATGG;AACATCATCACC;CCTGCACG;TAACTACT
AHNAK2	ME12	ENSG00000185567	chr14	105403581	105444694	-	TWKYCAAACCAK;AACAACGA
AHNAK2	ME16	ENSG00000185567	chr14	105403581	105444694	-	TGGAGAACTT;AAGGACTGCCTG
AHNAK2	ME33	ENSG00000185567	chr14	105403581	105444694	-	CCTGACACGGCC;GTTCACCGCC;ACCTGGCCAACA
AKAP1	ME14	ENSG00000121057	chr17	55162453	55198710	+	ATCGACGA;CGACATCAAG;AGSTGGAC;GACCAGTGGCAC;GGACGACGAG;CAACGACCTG;GATTACCATC;AAGCTGACCG;CAGATAACAA
AKAP8	ME14	ENSG00000105127	chr19	15464196	15490609	-	ATCGACGA;CGACATCAAG;AGSTGGAC;GACCAGTGGCAC;GGACGACGAG;CAACGACCTG;GATTACCATC;AAGCTGACCG;CAGATAACAA
AKAP8	ME25	ENSG00000105127	chr19	15464196	15490609	-	GCCACACAGC
AKAP8	ME31	ENSG00000105127	chr19	15464196	15490609	-	ANTGGACT;CCAGTGACCAGA;ATACTCAAGC;RACTGSWWTGCA;TACAGACTCC;TACTTGAACC
AKAP8L	ME3	ENSG00000011243	chr19	15490859	15529952	-	ACTACTAC;GACCTGGACA;AAGCCACCACGG;ATGCCACTGATG;CCTGGAGACCAT
AKAP8L	ME11	ENSG00000011243	chr19	15490859	15529952	-	GACCATGG;GKACCGCATTGA;CCACCGAGGTCG;GTAAGCTGACCT;CTACTACA;CCAACATGCTGG;ACAGCGACTGGA;TTCGGGACGGAA;TACCGCTT
AKAP8L	ME14	ENSG00000011243	chr19	15490859	15529952	-	ATCGACGA;CGACATCAAG;AGSTGGAC;GACCAGTGGCAC;GGACGACGAG;CAACGACCTG;GATTACCATC;AAGCTGACCG;CAGATAACAA
AKAP8L	ME25	ENSG00000011243	chr19	15490859	15529952	-	GCCACACAGC
AKAP8L	ME31	ENSG00000011243	chr19	15490859	15529952	-	ANTGGACT;CCAGTGACCAGA;ATACTCAAGC;RACTGSWWTGCA;TACAGACTCC;TACTTGAACC
AKAP8L	ME32	ENSG00000011243	chr19	15490859	15529952	-	GCAGAGCCCAAC;TTTTACAT
ALDOA	ME12	ENSG00000149925	chr16	30064411	30081778	+	TWKYCAAACCAK;AACAACGA
ALDOA	ME14	ENSG00000149925	chr16	30064411	30081778	+	ATCGACGA;CGACATCAAG;AGSTGGAC;GACCAGTGGCAC;GGACGACGAG;CAACGACCTG;GATTACCATC;AAGCTGACCG;CAGATAACAA
ALDOA	ME25	ENSG00000149925	chr16	30064411	30081778	+	GCCACACAGC
ALKBH1	ME14	ENSG00000100601	chr14	78138747	78174363	-	ATCGACGA;CGACATCAAG;AGSTGGAC;GACCAGTGGCAC;GGACGACGAG;CAACGACCTG;GATTACCATC;AAGCTGACCG;CAGATAACAA
ALKBH5	ME14	ENSG00000091542	chr17	18086392	18113268	+	ATCGACGA;CGACATCAAG;AGSTGGAC;GACCAGTGGCAC;GGACGACGAG;CAACGACCTG;GATTACCATC;AAGCTGACCG;CAGATAACAA
ALKBH5	ME21	ENSG00000091542	chr17	18086392	18113268	+	TGACTCAGAGGT;TACCCTCTACCC
ALKBH5	ME42	ENSG00000091542	chr17	18086392	18113268	+	AMTACMGCTG;GGACTCGCTCAT;GATGACCGCA;TACCATCG;ACCAARGCGC;AAACCAGTGA
ALKBH8	ME14	ENSG00000137760	chr11	107373452	107436472	-	ATCGACGA;CGACATCAAG;AGSTGGAC;GACCAGTGGCAC;GGACGACGAG;CAACGACCTG;GATTACCATC;AAGCTGACCG;CAGATAACAA
ALKBH8	ME25	ENSG00000137760	chr11	107373452	107436472	-	GCCACACAGC
ALKBH8	ME31	ENSG00000137760	chr11	107373452	107436472	-	ANTGGACT;CCAGTGACCAGA;ATACTCAAGC;RACTGSWWTGCA;TACAGACTCC;TACTTGAACC
ANKRD17	ME25	ENSG00000132466	chr4	73939093	74124515	-	GCCACACAGC
ANP32A	ME20	ENSG00000140350	chr15	69070874	69113236	-	GGACAWGTATGA;AVTTTGAWGGAC;CTCGCCAAGGAC;GCAGTAGACCCG
ANXA1	ME12	ENSG00000135046	chr9	75766673	75785309	+	TWKYCAAACCAK;AACAACGA
ANXA1	ME27	ENSG00000135046	chr9	75766673	75785309	+	GCACTGCGGGGA
ANXA1	ME28	ENSG00000135046	chr9	75766673	75785309	+	AGCAACTCCGGC
ANXA11	ME5	ENSG00000122359	chr10	81910645	81965328	-	TGCTGACCRC;WGACASCCATGG;AACATCATCACC;CCTGCACG;TAACTACT
ANXA11	ME23	ENSG00000122359	chr10	81910645	81965328	-	GACCGCAA;AATCTAGACTGG;GAACGCCATGAC;GGCACAGATGCC;CATCAGTACATC;GACCRGCGCAAC;CGTGTCACTG
ANXA11	ME29	ENSG00000122359	chr10	81910645	81965328	-	CAACAAGAAG
ANXA2	ME12	ENSG00000182718	chr15	60639333	60695082	-	TWKYCAAACCAK;AACAACGA
ANXA2	ME33	ENSG00000182718	chr15	60639333	60695082	-	CCTGACACGGCC;GTTCACCGCC;ACCTGGCCAACA
APOBEC3B	ME6	ENSG00000179750	chr22	39378352	39388809	+	ACTACAAGGA;GACAACGT;TATGACGA;TGAGCTGGACAA;AGCCAGACCAAG;TAGGTCACAGGT;CTTTTTCACTCT
APOBEC3B	ME14	ENSG00000179750	chr22	39378352	39388809	+	ATCGACGA;CGACATCAAG;AGSTGGAC;GACCAGTGGCAC;GGACGACGAG;CAACGACCTG;GATTACCATC;AAGCTGACCG;CAGATAACAA
APOBEC3B	ME25	ENSG00000179750	chr22	39378352	39388809	+	GCCACACAGC
APOBEC3F	ME14	ENSG00000128394	chr22	39436609	39449915	+	ATCGACGA;CGACATCAAG;AGSTGGAC;GACCAGTGGCAC;GGACGACGAG;CAACGACCTG;GATTACCATC;AAGCTGACCG;CAGATAACAA
APOBEC3F	ME21	ENSG00000128394	chr22	39436609	39449915	+	TGACTCAGAGGT;TACCCTCTACCC
APOBEC3H	ME9	ENSG00000100298	chr22	39493229	39500072	+	GCCACCAT;TGAACTTT;ACCACYGAAGAG;ATACAACCAT;ACACTATCCT
APOBEC3H	ME41	ENSG00000100298	chr22	39493229	39500072	+	TGGAGGAACT;TTCACCGAGA;CCACACAGGGCA;GTACAGCAGG;AGAAMACSGGGA
AQR	ME18	ENSG00000021776	chr15	35147732	35262040	-	GGACCCAGCA
ARCN1	ME11	ENSG00000095139	chr11	118443105	118473748	+	GACCATGG;GKACCGCATTGA;CCACCGAGGTCG;GTAAGCTGACCT;CTACTACA;CCAACATGCTGG;ACAGCGACTGGA;TTCGGGACGGAA;TACCGCTT
ARCN1	ME14	ENSG00000095139	chr11	118443105	118473748	+	ATCGACGA;CGACATCAAG;AGSTGGAC;GACCAGTGGCAC;GGACGACGAG;CAACGACCTG;GATTACCATC;AAGCTGACCG;CAGATAACAA
ARCN1	ME25	ENSG00000095139	chr11	118443105	118473748	+	GCCACACAGC
ARF1	ME11	ENSG00000143761	chr1	228270361	228286912	+	GACCATGG;GKACCGCATTGA;CCACCGAGGTCG;GTAAGCTGACCT;CTACTACA;CCAACATGCTGG;ACAGCGACTGGA;TTCGGGACGGAA;TACCGCTT
ARF1	ME13	ENSG00000143761	chr1	228270361	228286912	+	AGAGTCACTACA;GTGTACCA;AHACTGCTGACC
ARF1	ME14	ENSG00000143761	chr1	228270361	228286912	+	ATCGACGA;CGACATCAAG;AGSTGGAC;GACCAGTGGCAC;GGACGACGAG;CAACGACCTG;GATTACCATC;AAGCTGACCG;CAGATAACAA
ARF1	ME25	ENSG00000143761	chr1	228270361	228286912	+	GCCACACAGC
ARHGEF28	ME12	ENSG00000214944	chr5	72921983	73237818	+	TWKYCAAACCAK;AACAACGA
ARHGEF28	ME33	ENSG00000214944	chr5	72921983	73237818	+	CCTGACACGGCC;GTTCACCGCC;ACCTGGCCAACA
ARHGEF28	ME37	ENSG00000214944	chr5	72921983	73237818	+	TACGATCG;CCCSMCWGACMG;CCACCAGCCGGG
ARID5A	ME14	ENSG00000196843	chr2	97202480	97218375	+	ATCGACGA;CGACATCAAG;AGSTGGAC;GACCAGTGGCAC;GGACGACGAG;CAACGACCTG;GATTACCATC;AAGCTGACCG;CAGATAACAA
ARID5A	ME31	ENSG00000196843	chr2	97202480	97218375	+	ANTGGACT;CCAGTGACCAGA;ATACTCAAGC;RACTGSWWTGCA;TACAGACTCC;TACTTGAACC
AUH	ME14	ENSG00000148090	chr9	93976097	94124195	-	ATCGACGA;CGACATCAAG;AGSTGGAC;GACCAGTGGCAC;GGACGACGAG;CAACGACCTG;GATTACCATC;AAGCTGACCG;CAGATAACAA
AUH	ME31	ENSG00000148090	chr9	93976097	94124195	-	ANTGGACT;CCAGTGACCAGA;ATACTCAAGC;RACTGSWWTGCA;TACAGACTCC;TACTTGAACC
BAZ2A	ME14	ENSG00000076108	chr12	56989380	57030600	-	ATCGACGA;CGACATCAAG;AGSTGGAC;GACCAGTGGCAC;GGACGACGAG;CAACGACCTG;GATTACCATC;AAGCTGACCG;CAGATAACAA
BAZ2A	ME25	ENSG00000076108	chr12	56989380	57030600	-	GCCACACAGC
BICC1	ME37	ENSG00000122870	chr10	60272900	60591195	+	TACGATCG;CCCSMCWGACMG;CCACCAGCCGGG
BMS1	ME16	ENSG00000165733	chr10	43278249	43330385	+	TGGAGAACTT;AAGGACTGCCTG
BMS1	ME37	ENSG00000165733	chr10	43278249	43330385	+	TACGATCG;CCCSMCWGACMG;CCACCAGCCGGG
BOP1	ME21	ENSG00000170727	chr8	145486055	145515082	-	TGACTCAGAGGT;TACCCTCTACCC
BRCA1	ME31	ENSG00000012048	chr17	41196312	41277500	-	ANTGGACT;CCAGTGACCAGA;ATACTCAAGC;RACTGSWWTGCA;TACAGACTCC;TACTTGAACC
BST2	ME33	ENSG00000130303	chr19	17513748	17516457	-	CCTGACACGGCC;GTTCACCGCC;ACCTGGCCAACA
BST2	ME37	ENSG00000130303	chr19	17513748	17516457	-	TACGATCG;CCCSMCWGACMG;CCACCAGCCGGG
BTF3	ME3	ENSG00000145741	chr5	72794233	72801460	+	ACTACTAC;GACCTGGACA;AAGCCACCACGG;ATGCCACTGATG;CCTGGAGACCAT
BUD13	ME14	ENSG00000137656	chr11	116618886	116643704	-	ATCGACGA;CGACATCAAG;AGSTGGAC;GACCAGTGGCAC;GGACGACGAG;CAACGACCTG;GATTACCATC;AAGCTGACCG;CAGATAACAA
BUD13	ME31	ENSG00000137656	chr11	116618886	116643704	-	ANTGGACT;CCAGTGACCAGA;ATACTCAAGC;RACTGSWWTGCA;TACAGACTCC;TACTTGAACC
C11orf68	ME14	ENSG00000175573	chr11	65684279	65686588	-	ATCGACGA;CGACATCAAG;AGSTGGAC;GACCAGTGGCAC;GGACGACGAG;CAACGACCTG;GATTACCATC;AAGCTGACCG;CAGATAACAA
C11orf68	ME21	ENSG00000175573	chr11	65684279	65686588	-	TGACTCAGAGGT;TACCCTCTACCC
C14orf93	ME14	ENSG00000100802	chr14	23456110	23479375	-	ATCGACGA;CGACATCAAG;AGSTGGAC;GACCAGTGGCAC;GGACGACGAG;CAACGACCTG;GATTACCATC;AAGCTGACCG;CAGATAACAA
C14orf93	ME31	ENSG00000100802	chr14	23456110	23479375	-	ANTGGACT;CCAGTGACCAGA;ATACTCAAGC;RACTGSWWTGCA;TACAGACTCC;TACTTGAACC
C7orf50	ME14	ENSG00000146540	chr7	1036622	1177896	-	ATCGACGA;CGACATCAAG;AGSTGGAC;GACCAGTGGCAC;GGACGACGAG;CAACGACCTG;GATTACCATC;AAGCTGACCG;CAGATAACAA
C7orf50	ME21	ENSG00000146540	chr7	1036622	1177896	-	TGACTCAGAGGT;TACCCTCTACCC
C7orf50	ME31	ENSG00000146540	chr7	1036622	1177896	-	ANTGGACT;CCAGTGACCAGA;ATACTCAAGC;RACTGSWWTGCA;TACAGACTCC;TACTTGAACC
CALR	ME9	ENSG00000179218	chr19	13049392	13055303	+	GCCACCAT;TGAACTTT;ACCACYGAAGAG;ATACAACCAT;ACACTATCCT
CALR	ME11	ENSG00000179218	chr19	13049392	13055303	+	GACCATGG;GKACCGCATTGA;CCACCGAGGTCG;GTAAGCTGACCT;CTACTACA;CCAACATGCTGG;ACAGCGACTGGA;TTCGGGACGGAA;TACCGCTT
CALR	ME14	ENSG00000179218	chr19	13049392	13055303	+	ATCGACGA;CGACATCAAG;AGSTGGAC;GACCAGTGGCAC;GGACGACGAG;CAACGACCTG;GATTACCATC;AAGCTGACCG;CAGATAACAA
CALR	ME26	ENSG00000179218	chr19	13049392	13055303	+	ACTACGAGAA;CCTCTACC;GAGGCCACAGCC;ACAGCGCCCT;TTAAACCCTC;CCCACACRGGGC
CAPRIN1	ME13	ENSG00000135387	chr11	34073230	34122703	+	AGAGTCACTACA;GTGTACCA;AHACTGCTGACC
CAPRIN2	ME11	ENSG00000110888	chr12	30862486	30907885	-	GACCATGG;GKACCGCATTGA;CCACCGAGGTCG;GTAAGCTGACCT;CTACTACA;CCAACATGCTGG;ACAGCGACTGGA;TTCGGGACGGAA;TACCGCTT
CARHSP1	ME24	ENSG00000153048	chr16	8946799	8962866	-	AGACCCAG
CARHSP1	ME28	ENSG00000153048	chr16	8946799	8962866	-	AGCAACTCCGGC
CARM1	ME10	ENSG00000142453	chr19	10982189	10982189	+	ACTGAAAATRGA;ACCGTTGGAG
CARS	ME14	ENSG00000110619	chr11	3022152	3078843	-	ATCGACGA;CGACATCAAG;AGSTGGAC;GACCAGTGGCAC;GGACGACGAG;CAACGACCTG;GATTACCATC;AAGCTGACCG;CAGATAACAA
CARS	ME21	ENSG00000110619	chr11	3022152	3078843	-	TGACTCAGAGGT;TACCCTCTACCC
CBX4	ME12	ENSG00000141582	chr17	77806955	77813228	-	TWKYCAAACCAK;AACAACGA
CBX4	ME14	ENSG00000141582	chr17	77806955	77813228	-	ATCGACGA;CGACATCAAG;AGSTGGAC;GACCAGTGGCAC;GGACGACGAG;CAACGACCTG;GATTACCATC;AAGCTGACCG;CAGATAACAA
CBX4	ME21	ENSG00000141582	chr17	77806955	77813228	-	TGACTCAGAGGT;TACCCTCTACCC
CBX4	ME31	ENSG00000141582	chr17	77806955	77813228	-	ANTGGACT;CCAGTGACCAGA;ATACTCAAGC;RACTGSWWTGCA;TACAGACTCC;TACTTGAACC
CBX6	ME21	ENSG00000183741	chr22	39257455	39268319	-	TGACTCAGAGGT;TACCCTCTACCC
CBX8	ME7	ENSG00000141570	chr17	77765931	77775482	-	CAACATCATC;CTACGTCCTG;CAACGATGAC
CBX8	ME14	ENSG00000141570	chr17	77765931	77775482	-	ATCGACGA;CGACATCAAG;AGSTGGAC;GACCAGTGGCAC;GGACGACGAG;CAACGACCTG;GATTACCATC;AAGCTGACCG;CAGATAACAA
CBX8	ME25	ENSG00000141570	chr17	77765931	77775482	-	GCCACACAGC
CBX8	ME31	ENSG00000141570	chr17	77765931	77775482	-	ANTGGACT;CCAGTGACCAGA;ATACTCAAGC;RACTGSWWTGCA;TACAGACTCC;TACTTGAACC
CCAR1	ME3	ENSG00000060339	chr10	70480769	70552134	+	ACTACTAC;GACCTGGACA;AAGCCACCACGG;ATGCCACTGATG;CCTGGAGACCAT
CCAR1	ME22	ENSG00000060339	chr10	70480769	70552134	+	GGCGTGGCAC;AGAATCACAT
CCDC124	ME14	ENSG00000007080	chr19	18043825	18054800	+	ATCGACGA;CGACATCAAG;AGSTGGAC;GACCAGTGGCAC;GGACGACGAG;CAACGACCTG;GATTACCATC;AAGCTGACCG;CAGATAACAA
CCDC86	ME11	ENSG00000110104	chr11	60609544	60618554	+	GACCATGG;GKACCGCATTGA;CCACCGAGGTCG;GTAAGCTGACCT;CTACTACA;CCAACATGCTGG;ACAGCGACTGGA;TTCGGGACGGAA;TACCGCTT
CCDC86	ME13	ENSG00000110104	chr11	60609544	60618554	+	AGAGTCACTACA;GTGTACCA;AHACTGCTGACC
CCDC86	ME14	ENSG00000110104	chr11	60609544	60618554	+	ATCGACGA;CGACATCAAG;AGSTGGAC;GACCAGTGGCAC;GGACGACGAG;CAACGACCTG;GATTACCATC;AAGCTGACCG;CAGATAACAA
CCDC86	ME16	ENSG00000110104	chr11	60609544	60618554	+	TGGAGAACTT;AAGGACTGCCTG
CCNT2	ME5	ENSG00000082258	chr2	135675805	135716912	+	TGCTGACCRC;WGACASCCATGG;AACATCATCACC;CCTGCACG;TAACTACT
CCNT2	ME16	ENSG00000082258	chr2	135675805	135716912	+	TGGAGAACTT;AAGGACTGCCTG
CCNT2	ME19	ENSG00000082258	chr2	135675805	135716912	+	TGGACATG;AGAACTGT;CCAAGGACATCC;AHACTGAAAGTA
CD3EAP	ME6	ENSG00000117877	chr19	45909467	45914024	+	ACTACAAGGA;GACAACGT;TATGACGA;TGAGCTGGACAA;AGCCAGACCAAG;TAGGTCACAGGT;CTTTTTCACTCT
CD3EAP	ME7	ENSG00000117877	chr19	45909467	45914024	+	CAACATCATC;CTACGTCCTG;CAACGATGAC
CD3EAP	ME31	ENSG00000117877	chr19	45909467	45914024	+	ANTGGACT;CCAGTGACCAGA;ATACTCAAGC;RACTGSWWTGCA;TACAGACTCC;TACTTGAACC
CDC42EP4	ME11	ENSG00000179604	chr17	71279763	71308314	-	GACCATGG;GKACCGCATTGA;CCACCGAGGTCG;GTAAGCTGACCT;CTACTACA;CCAACATGCTGG;ACAGCGACTGGA;TTCGGGACGGAA;TACCGCTT
CDC42EP4	ME14	ENSG00000179604	chr17	71279763	71308314	-	ATCGACGA;CGACATCAAG;AGSTGGAC;GACCAGTGGCAC;GGACGACGAG;CAACGACCTG;GATTACCATC;AAGCTGACCG;CAGATAACAA
CDK13	ME11	ENSG00000065883	chr7	39989636	40136733	+	GACCATGG;GKACCGCATTGA;CCACCGAGGTCG;GTAAGCTGACCT;CTACTACA;CCAACATGCTGG;ACAGCGACTGGA;TTCGGGACGGAA;TACCGCTT
CDK13	ME13	ENSG00000065883	chr7	39989636	40136733	+	AGAGTCACTACA;GTGTACCA;AHACTGCTGACC
CDK13	ME14	ENSG00000065883	chr7	39989636	40136733	+	ATCGACGA;CGACATCAAG;AGSTGGAC;GACCAGTGGCAC;GGACGACGAG;CAACGACCTG;GATTACCATC;AAGCTGACCG;CAGATAACAA
CDK13	ME25	ENSG00000065883	chr7	39989636	40136733	+	GCCACACAGC
CDK13	ME31	ENSG00000065883	chr7	39989636	40136733	+	ANTGGACT;CCAGTGACCAGA;ATACTCAAGC;RACTGSWWTGCA;TACAGACTCC;TACTTGAACC
CDKN2AIP	ME7	ENSG00000168564	chr4	184365744	184369351	+	CAACATCATC;CTACGTCCTG;CAACGATGAC
CELF2	ME29	ENSG00000048740	chr10	11047259	11378674	+	CAACAAGAAG
CELF2	ME33	ENSG00000048740	chr10	11047259	11378674	+	CCTGACACGGCC;GTTCACCGCC;ACCTGGCCAACA
CELF2	ME37	ENSG00000048740	chr10	11047259	11378674	+	TACGATCG;CCCSMCWGACMG;CCACCAGCCGGG
CELF5	ME28	ENSG00000161082	chr19	3224701	3297074	+	AGCAACTCCGGC
CHCHD1	ME22	ENSG00000172586	chr10	75541805	75543410	+	GGCGTGGCAC;AGAATCACAT
CHD2	ME3	ENSG00000173575	chr15	93426526	93571237	+	ACTACTAC;GACCTGGACA;AAGCCACCACGG;ATGCCACTGATG;CCTGGAGACCAT
CHD2	ME14	ENSG00000173575	chr15	93426526	93571237	+	ATCGACGA;CGACATCAAG;AGSTGGAC;GACCAGTGGCAC;GGACGACGAG;CAACGACCTG;GATTACCATC;AAGCTGACCG;CAGATAACAA
CHD2	ME25	ENSG00000173575	chr15	93426526	93571237	+	GCCACACAGC
CHD3	ME12	ENSG00000170004	chr17	7788124	7816078	+	TWKYCAAACCAK;AACAACGA
CHTOP	ME14	ENSG00000160679	chr1	153606525	153618782	+	ATCGACGA;CGACATCAAG;AGSTGGAC;GACCAGTGGCAC;GGACGACGAG;CAACGACCTG;GATTACCATC;AAGCTGACCG;CAGATAACAA
CKAP4	ME19	ENSG00000136026	chr12	106631655	106698057	-	TGGACATG;AGAACTGT;CCAAGGACATCC;AHACTGAAAGTA
CKAP4	ME33	ENSG00000136026	chr12	106631655	106698057	-	CCTGACACGGCC;GTTCACCGCC;ACCTGGCCAACA
CKAP4	ME37	ENSG00000136026	chr12	106631655	106698057	-	TACGATCG;CCCSMCWGACMG;CCACCAGCCGGG
CMSS1	ME14	ENSG00000184220	chr3	99536678	99897447	+	ATCGACGA;CGACATCAAG;AGSTGGAC;GACCAGTGGCAC;GGACGACGAG;CAACGACCTG;GATTACCATC;AAGCTGACCG;CAGATAACAA
CMSS1	ME25	ENSG00000184220	chr3	99536678	99897447	+	GCCACACAGC
CMSS1	ME31	ENSG00000184220	chr3	99536678	99897447	+	ANTGGACT;CCAGTGACCAGA;ATACTCAAGC;RACTGSWWTGCA;TACAGACTCC;TACTTGAACC
CNBP	ME8	ENSG00000169714	chr3	128888327	128902765	-	CCCCACAGCC;ATTGACCTGGAG;
CNOT4	ME4	ENSG00000080802	chr7	135046547	135194875	-	TGGTACTCTG;AACAACAA;GCACTGGACGGG
CNOT4	ME22	ENSG00000080802	chr7	135046547	135194875	-	GGCGTGGCAC;AGAATCACAT
CNOT4	ME32	ENSG00000080802	chr7	135046547	135194875	-	GCAGAGCCCAAC;TTTTACAT
CNOT7	ME15	ENSG00000198791	chr8	17086737	17104387	-	CAAGGACAATGA;AGAGCACCGGGA;TCTACCAG;SGATGAGAACTT;CCTAGCCAAC;GCTGAGGACG
CNOT8	ME14	ENSG00000155508	chr5	154237113	154256353	+	ATCGACGA;CGACATCAAG;AGSTGGAC;GACCAGTGGCAC;GGACGACGAG;CAACGACCTG;GATTACCATC;AAGCTGACCG;CAGATAACAA
CNP	ME40	ENSG00000173786	chr17	40118759	40129749	+	GGACCCCTGG
CNP	ME41	ENSG00000173786	chr17	40118759	40129749	+	TGGAGGAACT;TTCACCGAGA;CCACACAGGGCA;GTACAGCAGG;AGAAMACSGGGA
COA6	ME14	ENSG00000168275	chr1	234509202	234519795	+	ATCGACGA;CGACATCAAG;AGSTGGAC;GACCAGTGGCAC;GGACGACGAG;CAACGACCTG;GATTACCATC;AAGCTGACCG;CAGATAACAA
CORO1A	ME31	ENSG00000102879	chr16	30194148	30200397	+	ANTGGACT;CCAGTGACCAGA;ATACTCAAGC;RACTGSWWTGCA;TACAGACTCC;TACTTGAACC
CORO1A	ME33	ENSG00000102879	chr16	30194148	30200397	+	CCTGACACGGCC;GTTCACCGCC;ACCTGGCCAACA
CORO1A	ME37	ENSG00000102879	chr16	30194148	30200397	+	TACGATCG;CCCSMCWGACMG;CCACCAGCCGGG
CORO1A	ME40	ENSG00000102879	chr16	30194148	30200397	+	GGACCCCTGG
CPNE3	ME37	ENSG00000085719	chr8	87497059	87573726	+	TACGATCG;CCCSMCWGACMG;CCACCAGCCGGG
CPSF3	ME22	ENSG00000119203	chr2	9563697	9613230	+	GGCGTGGCAC;AGAATCACAT
CPSF7	ME3	ENSG00000149532	chr11	61170121	61197503	-	ACTACTAC;GACCTGGACA;AAGCCACCACGG;ATGCCACTGATG;CCTGGAGACCAT
CPSF7	ME14	ENSG00000149532	chr11	61170121	61197503	-	ATCGACGA;CGACATCAAG;AGSTGGAC;GACCAGTGGCAC;GGACGACGAG;CAACGACCTG;GATTACCATC;AAGCTGACCG;CAGATAACAA
CPSF7	ME31	ENSG00000149532	chr11	61170121	61197503	-	ANTGGACT;CCAGTGACCAGA;ATACTCAAGC;RACTGSWWTGCA;TACAGACTCC;TACTTGAACC
CRKL	ME14	ENSG00000099942	chr22	21271714	21308037	+	ATCGACGA;CGACATCAAG;AGSTGGAC;GACCAGTGGCAC;GGACGACGAG;CAACGACCTG;GATTACCATC;AAGCTGACCG;CAGATAACAA
CRKL	ME31	ENSG00000099942	chr22	21271714	21308037	+	ANTGGACT;CCAGTGACCAGA;ATACTCAAGC;RACTGSWWTGCA;TACAGACTCC;TACTTGAACC
CSDC2	ME21	ENSG00000172346	chr22	41956767	41973745	+	TGACTCAGAGGT;TACCCTCTACCC
CSRP1	ME12	ENSG00000159176	chr1	201452658	201478584	-	TWKYCAAACCAK;AACAACGA
CSTF1	ME14	ENSG00000101138	chr20	54967427	54979518	+	ATCGACGA;CGACATCAAG;AGSTGGAC;GACCAGTGGCAC;GGACGACGAG;CAACGACCTG;GATTACCATC;AAGCTGACCG;CAGATAACAA
CSTF2T	ME14	ENSG00000177613	chr10	53455247	53459355	-	ATCGACGA;CGACATCAAG;AGSTGGAC;GACCAGTGGCAC;GGACGACGAG;CAACGACCTG;GATTACCATC;AAGCTGACCG;CAGATAACAA
CSTF3	ME14	ENSG00000176102	chr11	33098734	33183917	-	ATCGACGA;CGACATCAAG;AGSTGGAC;GACCAGTGGCAC;GGACGACGAG;CAACGACCTG;GATTACCATC;AAGCTGACCG;CAGATAACAA
CSTF3	ME21	ENSG00000176102	chr11	33098734	33183917	-	TGACTCAGAGGT;TACCCTCTACCC
CTU1	ME21	ENSG00000142544	chr19	51600863	51611627	-	TGACTCAGAGGT;TACCCTCTACCC
CTU2	ME22	ENSG00000174177	chr16	88772871	88781794	+	GGCGTGGCAC;AGAATCACAT
CWC15	ME32	ENSG00000150316	chr11	94695787	94706776	-	GCAGAGCCCAAC;TTTTACAT
CWC22	ME3	ENSG00000163510	chr2	180809603	180871840	-	ACTACTAC;GACCTGGACA;AAGCCACCACGG;ATGCCACTGATG;CCTGGAGACCAT
CWC22	ME14	ENSG00000163510	chr2	180809603	180871840	-	ATCGACGA;CGACATCAAG;AGSTGGAC;GACCAGTGGCAC;GGACGACGAG;CAACGACCTG;GATTACCATC;AAGCTGACCG;CAGATAACAA
CWC22	ME25	ENSG00000163510	chr2	180809603	180871840	-	GCCACACAGC
CWC22	ME31	ENSG00000163510	chr2	180809603	180871840	-	ANTGGACT;CCAGTGACCAGA;ATACTCAAGC;RACTGSWWTGCA;TACAGACTCC;TACTTGAACC
CYFIP1	ME8	ENSG00000068793	chr15	22892005	23006016	+	CCCCACAGCC;ATTGACCTGGAG;
CYFIP1	ME33	ENSG00000068793	chr15	22892005	23006016	+	CCTGACACGGCC;GTTCACCGCC;ACCTGGCCAACA
CYFIP2	ME10	ENSG00000055163	chr5	156693089	156822606	+	ACTGAAAATRGA;ACCGTTGGAG
DAP3	ME39	ENSG00000132676	chr1	155657751	155708801	+	CCAAGTACATCG;ATGAGCAC
DARS	ME3	ENSG00000115866	chr2	136664247	136743670	-	ACTACTAC;GACCTGGACA;AAGCCACCACGG;ATGCCACTGATG;CCTGGAGACCAT
DARS	ME33	ENSG00000115866	chr2	136664247	136743670	-	CCTGACACGGCC;GTTCACCGCC;ACCTGGCCAACA
DBR1	ME25	ENSG00000138231	chr3	137879854	137893791	-	GCCACACAGC
DCP1A	ME3	ENSG00000162290	chr3	53317447	53381654	-	ACTACTAC;GACCTGGACA;AAGCCACCACGG;ATGCCACTGATG;CCTGGAGACCAT
DCP1A	ME25	ENSG00000162290	chr3	53317447	53381654	-	GCCACACAGC
DCP1A	ME31	ENSG00000162290	chr3	53317447	53381654	-	ANTGGACT;CCAGTGACCAGA;ATACTCAAGC;RACTGSWWTGCA;TACAGACTCC;TACTTGAACC
DCP2	ME3	ENSG00000172795	chr5	112312399	112356667	+	ACTACTAC;GACCTGGACA;AAGCCACCACGG;ATGCCACTGATG;CCTGGAGACCAT
DCP2	ME14	ENSG00000172795	chr5	112312399	112356667	+	ATCGACGA;CGACATCAAG;AGSTGGAC;GACCAGTGGCAC;GGACGACGAG;CAACGACCTG;GATTACCATC;AAGCTGACCG;CAGATAACAA
DCP2	ME25	ENSG00000172795	chr5	112312399	112356667	+	GCCACACAGC
DDX1	ME14	ENSG00000079785	chr2	15731302	15771235	+	ATCGACGA;CGACATCAAG;AGSTGGAC;GACCAGTGGCAC;GGACGACGAG;CAACGACCTG;GATTACCATC;AAGCTGACCG;CAGATAACAA
DDX1	ME31	ENSG00000079785	chr2	15731302	15771235	+	ANTGGACT;CCAGTGACCAGA;ATACTCAAGC;RACTGSWWTGCA;TACAGACTCC;TACTTGAACC
DDX12P	ME31	ENSG00000214826	chr12	9570309	9600825	-	ANTGGACT;CCAGTGACCAGA;ATACTCAAGC;RACTGSWWTGCA;TACAGACTCC;TACTTGAACC
DDX17	ME3	ENSG00000100201	chr22	38879445	38903665	-	ACTACTAC;GACCTGGACA;AAGCCACCACGG;ATGCCACTGATG;CCTGGAGACCAT
DDX17	ME6	ENSG00000100201	chr22	38879445	38903665	-	ACTACAAGGA;GACAACGT;TATGACGA;TGAGCTGGACAA;AGCCAGACCAAG;TAGGTCACAGGT;CTTTTTCACTCT
DDX17	ME20	ENSG00000100201	chr22	38879445	38903665	-	GGACAWGTATGA;AVTTTGAWGGAC;CTCGCCAAGGAC;GCAGTAGACCCG
DDX17	ME22	ENSG00000100201	chr22	38879445	38903665	-	GGCGTGGCAC;AGAATCACAT
DDX17	ME37	ENSG00000100201	chr22	38879445	38903665	-	TACGATCG;CCCSMCWGACMG;CCACCAGCCGGG
DDX19B	ME14	ENSG00000157349	chr16	70323566	70369186	+	ATCGACGA;CGACATCAAG;AGSTGGAC;GACCAGTGGCAC;GGACGACGAG;CAACGACCTG;GATTACCATC;AAGCTGACCG;CAGATAACAA
DDX19B	ME25	ENSG00000157349	chr16	70323566	70369186	+	GCCACACAGC
DDX19B	ME31	ENSG00000157349	chr16	70323566	70369186	+	ANTGGACT;CCAGTGACCAGA;ATACTCAAGC;RACTGSWWTGCA;TACAGACTCC;TACTTGAACC
DDX19B	ME32	ENSG00000157349	chr16	70323566	70369186	+	GCAGAGCCCAAC;TTTTACAT
DDX23	ME14	ENSG00000174243	chr12	49223547	49246625	-	ATCGACGA;CGACATCAAG;AGSTGGAC;GACCAGTGGCAC;GGACGACGAG;CAACGACCTG;GATTACCATC;AAGCTGACCG;CAGATAACAA
DDX24	ME14	ENSG00000089737	chr14	94517266	94547591	-	ATCGACGA;CGACATCAAG;AGSTGGAC;GACCAGTGGCAC;GGACGACGAG;CAACGACCTG;GATTACCATC;AAGCTGACCG;CAGATAACAA
DDX24	ME32	ENSG00000089737	chr14	94517266	94547591	-	GCAGAGCCCAAC;TTTTACAT
DDX25	ME12	ENSG00000109832	chr11	125773271	125793158	+	TWKYCAAACCAK;AACAACGA
DDX25	ME28	ENSG00000109832	chr11	125773271	125793158	+	AGCAACTCCGGC
DDX39A	ME7	ENSG00000123136	chr19	14519631	14530192	-	CAACATCATC;CTACGTCCTG;CAACGATGAC
DDX39A	ME13	ENSG00000123136	chr19	14519631	14530192	-	AGAGTCACTACA;GTGTACCA;AHACTGCTGACC
DDX50	ME34	ENSG00000107625	chr10	70661034	70706603	+	TCCTCAGAAC;TGAACATG;CAGCACCCCTGG;ACAGTGCTACAC
DDX54	ME19	ENSG00000123064	chr12	113594979	113623284	-	TGGACATG;AGAACTGT;CCAAGGACATCC;AHACTGAAAGTA
DDX55	ME31	ENSG00000111364	chr12	124086624	124105488	+	ANTGGACT;CCAGTGACCAGA;ATACTCAAGC;RACTGSWWTGCA;TACAGACTCC;TACTTGAACC
DDX59	ME7	ENSG00000118197	chr1	200593024	200639097	-	CAACATCATC;CTACGTCCTG;CAACGATGAC
DDX59	ME11	ENSG00000118197	chr1	200593024	200639097	-	GACCATGG;GKACCGCATTGA;CCACCGAGGTCG;GTAAGCTGACCT;CTACTACA;CCAACATGCTGG;ACAGCGACTGGA;TTCGGGACGGAA;TACCGCTT
DDX59	ME13	ENSG00000118197	chr1	200593024	200639097	-	AGAGTCACTACA;GTGTACCA;AHACTGCTGACC
DDX59	ME14	ENSG00000118197	chr1	200593024	200639097	-	ATCGACGA;CGACATCAAG;AGSTGGAC;GACCAGTGGCAC;GGACGACGAG;CAACGACCTG;GATTACCATC;AAGCTGACCG;CAGATAACAA
DDX59	ME25	ENSG00000118197	chr1	200593024	200639097	-	GCCACACAGC
DDX59	ME31	ENSG00000118197	chr1	200593024	200639097	-	ANTGGACT;CCAGTGACCAGA;ATACTCAAGC;RACTGSWWTGCA;TACAGACTCC;TACTTGAACC
DDX59	ME32	ENSG00000118197	chr1	200593024	200639097	-	GCAGAGCCCAAC;TTTTACAT
DDX60L	ME10	ENSG00000181381	chr4	169277886	169458937	-	ACTGAAAATRGA;ACCGTTGGAG
DEK	ME9	ENSG00000124795	chr6	18224099	18265054	-	GCCACCAT;TGAACTTT;ACCACYGAAGAG;ATACAACCAT;ACACTATCCT
DEK	ME11	ENSG00000124795	chr6	18224099	18265054	-	GACCATGG;GKACCGCATTGA;CCACCGAGGTCG;GTAAGCTGACCT;CTACTACA;CCAACATGCTGG;ACAGCGACTGGA;TTCGGGACGGAA;TACCGCTT
DEK	ME13	ENSG00000124795	chr6	18224099	18265054	-	AGAGTCACTACA;GTGTACCA;AHACTGCTGACC
DEK	ME14	ENSG00000124795	chr6	18224099	18265054	-	ATCGACGA;CGACATCAAG;AGSTGGAC;GACCAGTGGCAC;GGACGACGAG;CAACGACCTG;GATTACCATC;AAGCTGACCG;CAGATAACAA
DGCR8	ME21	ENSG00000128191	chr22	20067755	20099400	+	TGACTCAGAGGT;TACCCTCTACCC
DHX15	ME3	ENSG00000109606	chr4	24519064	24586173	-	ACTACTAC;GACCTGGACA;AAGCCACCACGG;ATGCCACTGATG;CCTGGAGACCAT
DHX15	ME20	ENSG00000109606	chr4	24519064	24586173	-	GGACAWGTATGA;AVTTTGAWGGAC;CTCGCCAAGGAC;GCAGTAGACCCG
DHX15	ME22	ENSG00000109606	chr4	24519064	24586173	-	GGCGTGGCAC;AGAATCACAT
DHX32	ME40	ENSG00000089876	chr10	127524906	127585005	-	GGACCCCTGG
DHX38	ME29	ENSG00000140829	chr16	72127461	72146811	+	CAACAAGAAG
DHX58	ME6	ENSG00000108771	chr17	40253422	40264751	-	ACTACAAGGA;GACAACGT;TATGACGA;TGAGCTGGACAA;AGCCAGACCAAG;TAGGTCACAGGT;CTTTTTCACTCT
DHX58	ME14	ENSG00000108771	chr17	40253422	40264751	-	ATCGACGA;CGACATCAAG;AGSTGGAC;GACCAGTGGCAC;GGACGACGAG;CAACGACCTG;GATTACCATC;AAGCTGACCG;CAGATAACAA
DIAPH1	ME7	ENSG00000131504	chr5	140894583	140998622	-	CAACATCATC;CTACGTCCTG;CAACGATGAC
DIAPH1	ME14	ENSG00000131504	chr5	140894583	140998622	-	ATCGACGA;CGACATCAAG;AGSTGGAC;GACCAGTGGCAC;GGACGACGAG;CAACGACCTG;GATTACCATC;AAGCTGACCG;CAGATAACAA
DIAPH1	ME25	ENSG00000131504	chr5	140894583	140998622	-	GCCACACAGC
DIAPH1	ME31	ENSG00000131504	chr5	140894583	140998622	-	ANTGGACT;CCAGTGACCAGA;ATACTCAAGC;RACTGSWWTGCA;TACAGACTCC;TACTTGAACC
DIDO1	ME11	ENSG00000101191	chr20	61509090	61569304	-	GACCATGG;GKACCGCATTGA;CCACCGAGGTCG;GTAAGCTGACCT;CTACTACA;CCAACATGCTGG;ACAGCGACTGGA;TTCGGGACGGAA;TACCGCTT
DIDO1	ME14	ENSG00000101191	chr20	61509090	61569304	-	ATCGACGA;CGACATCAAG;AGSTGGAC;GACCAGTGGCAC;GGACGACGAG;CAACGACCTG;GATTACCATC;AAGCTGACCG;CAGATAACAA
DIDO1	ME25	ENSG00000101191	chr20	61509090	61569304	-	GCCACACAGC
DIMT1	ME11	ENSG00000086189	chr5	61683081	61699766	-	GACCATGG;GKACCGCATTGA;CCACCGAGGTCG;GTAAGCTGACCT;CTACTACA;CCAACATGCTGG;ACAGCGACTGGA;TTCGGGACGGAA;TACCGCTT
DIMT1	ME13	ENSG00000086189	chr5	61683081	61699766	-	AGAGTCACTACA;GTGTACCA;AHACTGCTGACC
DIMT1	ME14	ENSG00000086189	chr5	61683081	61699766	-	ATCGACGA;CGACATCAAG;AGSTGGAC;GACCAGTGGCAC;GGACGACGAG;CAACGACCTG;GATTACCATC;AAGCTGACCG;CAGATAACAA
DIS3L2	ME14	ENSG00000144535	chr2	232825955	233209060	+	ATCGACGA;CGACATCAAG;AGSTGGAC;GACCAGTGGCAC;GGACGACGAG;CAACGACCTG;GATTACCATC;AAGCTGACCG;CAGATAACAA
DNAJC17	ME14	ENSG00000104129	chr15	41060067	41099675	-	ATCGACGA;CGACATCAAG;AGSTGGAC;GACCAGTGGCAC;GGACGACGAG;CAACGACCTG;GATTACCATC;AAGCTGACCG;CAGATAACAA
DNAJC17	ME31	ENSG00000104129	chr15	41060067	41099675	-	ANTGGACT;CCAGTGACCAGA;ATACTCAAGC;RACTGSWWTGCA;TACAGACTCC;TACTTGAACC
DTD1	ME11	ENSG00000125821	chr20	18568537	18744561	+	GACCATGG;GKACCGCATTGA;CCACCGAGGTCG;GTAAGCTGACCT;CTACTACA;CCAACATGCTGG;ACAGCGACTGGA;TTCGGGACGGAA;TACCGCTT
DTD1	ME14	ENSG00000125821	chr20	18568537	18744561	+	ATCGACGA;CGACATCAAG;AGSTGGAC;GACCAGTGGCAC;GGACGACGAG;CAACGACCTG;GATTACCATC;AAGCTGACCG;CAGATAACAA
DTD1	ME31	ENSG00000125821	chr20	18568537	18744561	+	ANTGGACT;CCAGTGACCAGA;ATACTCAAGC;RACTGSWWTGCA;TACAGACTCC;TACTTGAACC
DUSP11	ME14	ENSG00000144048	chr2	73989311	74007284	-	ATCGACGA;CGACATCAAG;AGSTGGAC;GACCAGTGGCAC;GGACGACGAG;CAACGACCTG;GATTACCATC;AAGCTGACCG;CAGATAACAA
DUSP11	ME25	ENSG00000144048	chr2	73989311	74007284	-	GCCACACAGC
DUSP11	ME31	ENSG00000144048	chr2	73989311	74007284	-	ANTGGACT;CCAGTGACCAGA;ATACTCAAGC;RACTGSWWTGCA;TACAGACTCC;TACTTGAACC
DUSP14	ME21	ENSG00000161326	chr17	35849937	35873603	+	TGACTCAGAGGT;TACCCTCTACCC
DYNC1H1	ME8	ENSG00000197102	chr14	102430865	102517129	+	CCCCACAGCC;ATTGACCTGGAG;
DYNC1H1	ME33	ENSG00000197102	chr14	102430865	102517129	+	CCTGACACGGCC;GTTCACCGCC;ACCTGGCCAACA
DYNC1LI1	ME14	ENSG00000144635	chr3	32567463	32612366	-	ATCGACGA;CGACATCAAG;AGSTGGAC;GACCAGTGGCAC;GGACGACGAG;CAACGACCTG;GATTACCATC;AAGCTGACCG;CAGATAACAA
EDC3	ME25	ENSG00000179151	chr15	74922899	74988633	-	GCCACACAGC
EDF1	ME14	ENSG00000107223	chr9	139756571	139760738	-	ATCGACGA;CGACATCAAG;AGSTGGAC;GACCAGTGGCAC;GGACGACGAG;CAACGACCTG;GATTACCATC;AAGCTGACCG;CAGATAACAA
EEF1D	ME21	ENSG00000104529	chr8	144661867	144681711	-	TGACTCAGAGGT;TACCCTCTACCC
EEFSEC	ME14	ENSG00000132394	chr3	127872297	128127485	+	ATCGACGA;CGACATCAAG;AGSTGGAC;GACCAGTGGCAC;GGACGACGAG;CAACGACCTG;GATTACCATC;AAGCTGACCG;CAGATAACAA
EEFSEC	ME25	ENSG00000132394	chr3	127872297	128127485	+	GCCACACAGC
EEFSEC	ME31	ENSG00000132394	chr3	127872297	128127485	+	ANTGGACT;CCAGTGACCAGA;ATACTCAAGC;RACTGSWWTGCA;TACAGACTCC;TACTTGAACC
EFCAB5	ME14	ENSG00000176927	chr17	28256218	28435470	+	ATCGACGA;CGACATCAAG;AGSTGGAC;GACCAGTGGCAC;GGACGACGAG;CAACGACCTG;GATTACCATC;AAGCTGACCG;CAGATAACAA
EFTUD2	ME21	ENSG00000108883	chr17	42927311	42977030	-	TGACTCAGAGGT;TACCCTCTACCC
EIF1	ME3	ENSG00000173812	chr17	39845137	39848920	+	ACTACTAC;GACCTGGACA;AAGCCACCACGG;ATGCCACTGATG;CCTGGAGACCAT
EIF1	ME7	ENSG00000173812	chr17	39845137	39848920	+	CAACATCATC;CTACGTCCTG;CAACGATGAC
EIF1	ME31	ENSG00000173812	chr17	39845137	39848920	+	ANTGGACT;CCAGTGACCAGA;ATACTCAAGC;RACTGSWWTGCA;TACAGACTCC;TACTTGAACC
EIF1AD	ME14	ENSG00000175376	chr11	65764016	65769647	-	ATCGACGA;CGACATCAAG;AGSTGGAC;GACCAGTGGCAC;GGACGACGAG;CAACGACCTG;GATTACCATC;AAGCTGACCG;CAGATAACAA
EIF1AD	ME25	ENSG00000175376	chr11	65764016	65769647	-	GCCACACAGC
EIF1AD	ME31	ENSG00000175376	chr11	65764016	65769647	-	ANTGGACT;CCAGTGACCAGA;ATACTCAAGC;RACTGSWWTGCA;TACAGACTCC;TACTTGAACC
EIF1B	ME28	ENSG00000114784	chr3	40351175	40353915	+	AGCAACTCCGGC
EIF2B2	ME14	ENSG00000119718	chr14	75469614	75476292	+	ATCGACGA;CGACATCAAG;AGSTGGAC;GACCAGTGGCAC;GGACGACGAG;CAACGACCTG;GATTACCATC;AAGCTGACCG;CAGATAACAA
EIF2B5	ME7	ENSG00000145191	chr3	183852826	184402546	+	CAACATCATC;CTACGTCCTG;CAACGATGAC
EIF2B5	ME25	ENSG00000145191	chr3	183852826	184402546	+	GCCACACAGC
EIF2B5	ME31	ENSG00000145191	chr3	183852826	184402546	+	ANTGGACT;CCAGTGACCAGA;ATACTCAAGC;RACTGSWWTGCA;TACAGACTCC;TACTTGAACC
EIF2D	ME14	ENSG00000143486	chr1	206744620	206785904	-	ATCGACGA;CGACATCAAG;AGSTGGAC;GACCAGTGGCAC;GGACGACGAG;CAACGACCTG;GATTACCATC;AAGCTGACCG;CAGATAACAA
EIF2D	ME25	ENSG00000143486	chr1	206744620	206785904	-	GCCACACAGC
EIF2D	ME31	ENSG00000143486	chr1	206744620	206785904	-	ANTGGACT;CCAGTGACCAGA;ATACTCAAGC;RACTGSWWTGCA;TACAGACTCC;TACTTGAACC
EIF2D	ME35	ENSG00000143486	chr1	206744620	206785904	-	TGGACACCGCTG;AGAGGTACCA;TGACAAGAAG;ACCTGCGGCCAC
EIF2S2	ME14	ENSG00000125977	chr20	32676104	32700138	-	ATCGACGA;CGACATCAAG;AGSTGGAC;GACCAGTGGCAC;GGACGACGAG;CAACGACCTG;GATTACCATC;AAGCTGACCG;CAGATAACAA
EIF2S3L	ME7	ENSG00000180574	chr12	10658201	10675734	+	CAACATCATC;CTACGTCCTG;CAACGATGAC
EIF2S3L	ME13	ENSG00000180574	chr12	10658201	10675734	+	AGAGTCACTACA;GTGTACCA;AHACTGCTGACC
EIF2S3L	ME14	ENSG00000180574	chr12	10658201	10675734	+	ATCGACGA;CGACATCAAG;AGSTGGAC;GACCAGTGGCAC;GGACGACGAG;CAACGACCTG;GATTACCATC;AAGCTGACCG;CAGATAACAA
EIF2S3L	ME25	ENSG00000180574	chr12	10658201	10675734	+	GCCACACAGC
EIF2S3L	ME31	ENSG00000180574	chr12	10658201	10675734	+	ANTGGACT;CCAGTGACCAGA;ATACTCAAGC;RACTGSWWTGCA;TACAGACTCC;TACTTGAACC
EIF2S3L	ME35	ENSG00000180574	chr12	10658201	10675734	+	TGGACACCGCTG;AGAGGTACCA;TGACAAGAAG;ACCTGCGGCCAC
EIF3A	ME14	ENSG00000107581	chr10	120794356	120840316	-	ATCGACGA;CGACATCAAG;AGSTGGAC;GACCAGTGGCAC;GGACGACGAG;CAACGACCTG;GATTACCATC;AAGCTGACCG;CAGATAACAA
EIF3A	ME25	ENSG00000107581	chr10	120794356	120840316	-	GCCACACAGC
EIF3A	ME35	ENSG00000107581	chr10	120794356	120840316	-	TGGACACCGCTG;AGAGGTACCA;TGACAAGAAG;ACCTGCGGCCAC
EIF3C	ME7	ENSG00000184110	chr16	28699879	28747051	+	CAACATCATC;CTACGTCCTG;CAACGATGAC
EIF3C	ME11	ENSG00000184110	chr16	28699879	28747051	+	GACCATGG;GKACCGCATTGA;CCACCGAGGTCG;GTAAGCTGACCT;CTACTACA;CCAACATGCTGG;ACAGCGACTGGA;TTCGGGACGGAA;TACCGCTT
EIF3C	ME12	ENSG00000184110	chr16	28699879	28747051	+	TWKYCAAACCAK;AACAACGA
EIF3C	ME13	ENSG00000184110	chr16	28699879	28747051	+	AGAGTCACTACA;GTGTACCA;AHACTGCTGACC
EIF3C	ME14	ENSG00000184110	chr16	28699879	28747051	+	ATCGACGA;CGACATCAAG;AGSTGGAC;GACCAGTGGCAC;GGACGACGAG;CAACGACCTG;GATTACCATC;AAGCTGACCG;CAGATAACAA
EIF3C	ME17	ENSG00000184110	chr16	28699879	28747051	+	KCGGACACTC;ACACGTTCHGGG
EIF3C	ME25	ENSG00000184110	chr16	28699879	28747051	+	GCCACACAGC
EIF3C	ME31	ENSG00000184110	chr16	28699879	28747051	+	ANTGGACT;CCAGTGACCAGA;ATACTCAAGC;RACTGSWWTGCA;TACAGACTCC;TACTTGAACC
EIF3CL	ME14	ENSG00000205609	chr16	28390900	28415200	-	ATCGACGA;CGACATCAAG;AGSTGGAC;GACCAGTGGCAC;GGACGACGAG;CAACGACCTG;GATTACCATC;AAGCTGACCG;CAGATAACAA
EIF3F	ME4	ENSG00000175390	chr11	7991798	8023409	+	TGGTACTCTG;AACAACAA;GCACTGGACGGG
EIF3F	ME25	ENSG00000175390	chr11	7991798	8023409	+	GCCACACAGC
EIF3F	ME27	ENSG00000175390	chr11	7991798	8023409	+	GCACTGCGGGGA
EIF3F	ME28	ENSG00000175390	chr11	7991798	8023409	+	AGCAACTCCGGC
EIF3F	ME31	ENSG00000175390	chr11	7991798	8023409	+	ANTGGACT;CCAGTGACCAGA;ATACTCAAGC;RACTGSWWTGCA;TACAGACTCC;TACTTGAACC
EIF3J	ME25	ENSG00000104131	chr15	44829255	44855227	+	GCCACACAGC
EIF3J	ME32	ENSG00000104131	chr15	44829255	44855227	+	GCAGAGCCCAAC;TTTTACAT
EIF3J	ME35	ENSG00000104131	chr15	44829255	44855227	+	TGGACACCGCTG;AGAGGTACCA;TGACAAGAAG;ACCTGCGGCCAC
EIF3L	ME33	ENSG00000100129	chr22	38244875	38285414	+	CCTGACACGGCC;GTTCACCGCC;ACCTGGCCAACA
EIF3L	ME40	ENSG00000100129	chr22	38244875	38285414	+	GGACCCCTGG
EIF3M	ME21	ENSG00000149100	chr11	32605344	32627808	+	TGACTCAGAGGT;TACCCTCTACCC
EIF4A3	ME31	ENSG00000141543	chr17	78109013	78120982	-	ANTGGACT;CCAGTGACCAGA;ATACTCAAGC;RACTGSWWTGCA;TACAGACTCC;TACTTGAACC
EIF4E	ME9	ENSG00000151247	chr4	99792835	99851788	-	GCCACCAT;TGAACTTT;ACCACYGAAGAG;ATACAACCAT;ACACTATCCT
EIF4E	ME11	ENSG00000151247	chr4	99792835	99851788	-	GACCATGG;GKACCGCATTGA;CCACCGAGGTCG;GTAAGCTGACCT;CTACTACA;CCAACATGCTGG;ACAGCGACTGGA;TTCGGGACGGAA;TACCGCTT
EIF4E	ME15	ENSG00000151247	chr4	99792835	99851788	-	CAAGGACAATGA;AGAGCACCGGGA;TCTACCAG;SGATGAGAACTT;CCTAGCCAAC;GCTGAGGACG
EIF4E	ME38	ENSG00000151247	chr4	99792835	99851788	-	GACRAYGKGMGK;TCGACCGC
EIF4G1	ME12	ENSG00000114867	chr3	184032283	184053146	+	TWKYCAAACCAK;AACAACGA
EIF4G1	ME29	ENSG00000114867	chr3	184032283	184053146	+	CAACAAGAAG
EIF4G1	ME33	ENSG00000114867	chr3	184032283	184053146	+	CCTGACACGGCC;GTTCACCGCC;ACCTGGCCAACA
EIF4G3	ME9	ENSG00000075151	chr1	21132963	21503377	-	GCCACCAT;TGAACTTT;ACCACYGAAGAG;ATACAACCAT;ACACTATCCT
EIF4H	ME3	ENSG00000106682	chr7	73588575	73611431	+	ACTACTAC;GACCTGGACA;AAGCCACCACGG;ATGCCACTGATG;CCTGGAGACCAT
EIF4H	ME14	ENSG00000106682	chr7	73588575	73611431	+	ATCGACGA;CGACATCAAG;AGSTGGAC;GACCAGTGGCAC;GGACGACGAG;CAACGACCTG;GATTACCATC;AAGCTGACCG;CAGATAACAA
EIF5	ME14	ENSG00000100664	chr14	103799881	103811362	+	ATCGACGA;CGACATCAAG;AGSTGGAC;GACCAGTGGCAC;GGACGACGAG;CAACGACCTG;GATTACCATC;AAGCTGACCG;CAGATAACAA
EIF5A	ME24	ENSG00000132507	chr17	7210318	7215774	+	AGACCCAG
EIF5A	ME29	ENSG00000132507	chr17	7210318	7215774	+	CAACAAGAAG
EIF5A2	ME12	ENSG00000163577	chr3	170606204	170626482	-	TWKYCAAACCAK;AACAACGA
EIF5B	ME29	ENSG00000158417	chr2	99953816	100017789	+	CAACAAGAAG
ELAVL1	ME14	ENSG00000066044	chr19	8023463	8070543	-	ATCGACGA;CGACATCAAG;AGSTGGAC;GACCAGTGGCAC;GGACGACGAG;CAACGACCTG;GATTACCATC;AAGCTGACCG;CAGATAACAA
ELAVL1	ME31	ENSG00000066044	chr19	8023463	8070543	-	ANTGGACT;CCAGTGACCAGA;ATACTCAAGC;RACTGSWWTGCA;TACAGACTCC;TACTTGAACC
ELAVL2	ME12	ENSG00000107105	chr9	23690102	23826335	-	TWKYCAAACCAK;AACAACGA
EMG1	ME3	ENSG00000126749	chr12	7072408	7105520	+	ACTACTAC;GACCTGGACA;AAGCCACCACGG;ATGCCACTGATG;CCTGGAGACCAT
EMG1	ME6	ENSG00000126749	chr12	7072408	7105520	+	ACTACAAGGA;GACAACGT;TATGACGA;TGAGCTGGACAA;AGCCAGACCAAG;TAGGTCACAGGT;CTTTTTCACTCT
EMG1	ME11	ENSG00000126749	chr12	7072408	7105520	+	GACCATGG;GKACCGCATTGA;CCACCGAGGTCG;GTAAGCTGACCT;CTACTACA;CCAACATGCTGG;ACAGCGACTGGA;TTCGGGACGGAA;TACCGCTT
EMG1	ME14	ENSG00000126749	chr12	7072408	7105520	+	ATCGACGA;CGACATCAAG;AGSTGGAC;GACCAGTGGCAC;GGACGACGAG;CAACGACCTG;GATTACCATC;AAGCTGACCG;CAGATAACAA
EMG1	ME25	ENSG00000126749	chr12	7072408	7105520	+	GCCACACAGC
EMG1	ME31	ENSG00000126749	chr12	7072408	7105520	+	ANTGGACT;CCAGTGACCAGA;ATACTCAAGC;RACTGSWWTGCA;TACAGACTCC;TACTTGAACC
EP300	ME6	ENSG00000100393	chr22	41487790	41576081	+	ACTACAAGGA;GACAACGT;TATGACGA;TGAGCTGGACAA;AGCCAGACCAAG;TAGGTCACAGGT;CTTTTTCACTCT
ERAL1	ME14	ENSG00000132591	chr17	27181956	27188085	+	ATCGACGA;CGACATCAAG;AGSTGGAC;GACCAGTGGCAC;GGACGACGAG;CAACGACCTG;GATTACCATC;AAGCTGACCG;CAGATAACAA
ERI3	ME11	ENSG00000117419	chr1	44686742	44820932	-	GACCATGG;GKACCGCATTGA;CCACCGAGGTCG;GTAAGCTGACCT;CTACTACA;CCAACATGCTGG;ACAGCGACTGGA;TTCGGGACGGAA;TACCGCTT
ERI3	ME14	ENSG00000117419	chr1	44686742	44820932	-	ATCGACGA;CGACATCAAG;AGSTGGAC;GACCAGTGGCAC;GGACGACGAG;CAACGACCTG;GATTACCATC;AAGCTGACCG;CAGATAACAA
ESRP1	ME28	ENSG00000104413	chr8	95653302	95719694	+	AGCAACTCCGGC
ESRP2	ME12	ENSG00000103067	chr16	68263014	68272005	-	TWKYCAAACCAK;AACAACGA
ESRP2	ME28	ENSG00000103067	chr16	68263014	68272005	-	AGCAACTCCGGC
EWSR1	ME14	ENSG00000182944	chr22	29663998	29696515	+	ATCGACGA;CGACATCAAG;AGSTGGAC;GACCAGTGGCAC;GGACGACGAG;CAACGACCTG;GATTACCATC;AAGCTGACCG;CAGATAACAA
EXOSC6	ME14	ENSG00000223496	chr16	70284134	70285833	-	ATCGACGA;CGACATCAAG;AGSTGGAC;GACCAGTGGCAC;GGACGACGAG;CAACGACCTG;GATTACCATC;AAGCTGACCG;CAGATAACAA
EXOSC6	ME21	ENSG00000223496	chr16	70284134	70285833	-	TGACTCAGAGGT;TACCCTCTACCC
EXOSC8	ME21	ENSG00000120699	chr13	37572953	37583750	+	TGACTCAGAGGT;TACCCTCTACCC
EYA1	ME18	ENSG00000104313	chr8	72109668	72274467	-	GGACCCAGCA
EYA1	ME30	ENSG00000104313	chr8	72109668	72274467	-	CCACCGAG
EZR	ME29	ENSG00000092820	chr6	159186773	159240444	-	CAACAAGAAG
EZR	ME35	ENSG00000092820	chr6	159186773	159240444	-	TGGACACCGCTG;AGAGGTACCA;TGACAAGAAG;ACCTGCGGCCAC
FAM103A1	ME9	ENSG00000169612	chr15	83654959	83659809	+	GCCACCAT;TGAACTTT;ACCACYGAAGAG;ATACAACCAT;ACACTATCCT
FAM103A1	ME11	ENSG00000169612	chr15	83654959	83659809	+	GACCATGG;GKACCGCATTGA;CCACCGAGGTCG;GTAAGCTGACCT;CTACTACA;CCAACATGCTGG;ACAGCGACTGGA;TTCGGGACGGAA;TACCGCTT
FAM103A1	ME14	ENSG00000169612	chr15	83654959	83659809	+	ATCGACGA;CGACATCAAG;AGSTGGAC;GACCAGTGGCAC;GGACGACGAG;CAACGACCTG;GATTACCATC;AAGCTGACCG;CAGATAACAA
FAM120A	ME5	ENSG00000048828	chr9	96214004	96328397	+	TGCTGACCRC;WGACASCCATGG;AACATCATCACC;CCTGCACG;TAACTACT
FAM120A	ME12	ENSG00000048828	chr9	96214004	96328397	+	TWKYCAAACCAK;AACAACGA
FAM120A	ME29	ENSG00000048828	chr9	96214004	96328397	+	CAACAAGAAG
FAM120C	ME14	ENSG00000184083	chrX	54094757	54209714	-	ATCGACGA;CGACATCAAG;AGSTGGAC;GACCAGTGGCAC;GGACGACGAG;CAACGACCTG;GATTACCATC;AAGCTGACCG;CAGATAACAA
FAM120C	ME31	ENSG00000184083	chrX	54094757	54209714	-	ANTGGACT;CCAGTGACCAGA;ATACTCAAGC;RACTGSWWTGCA;TACAGACTCC;TACTTGAACC
FAM133B	ME3	ENSG00000234545	chr7	92190107	92219708	-	ACTACTAC;GACCTGGACA;AAGCCACCACGG;ATGCCACTGATG;CCTGGAGACCAT
FAM133B	ME11	ENSG00000234545	chr7	92190107	92219708	-	GACCATGG;GKACCGCATTGA;CCACCGAGGTCG;GTAAGCTGACCT;CTACTACA;CCAACATGCTGG;ACAGCGACTGGA;TTCGGGACGGAA;TACCGCTT
FAM133B	ME13	ENSG00000234545	chr7	92190107	92219708	-	AGAGTCACTACA;GTGTACCA;AHACTGCTGACC
FAM133B	ME14	ENSG00000234545	chr7	92190107	92219708	-	ATCGACGA;CGACATCAAG;AGSTGGAC;GACCAGTGGCAC;GGACGACGAG;CAACGACCTG;GATTACCATC;AAGCTGACCG;CAGATAACAA
FAM133B	ME25	ENSG00000234545	chr7	92190107	92219708	-	GCCACACAGC
FAM133B	ME31	ENSG00000234545	chr7	92190107	92219708	-	ANTGGACT;CCAGTGACCAGA;ATACTCAAGC;RACTGSWWTGCA;TACAGACTCC;TACTTGAACC
FAM32A	ME3	ENSG00000105058	chr19	16296191	16302857	+	ACTACTAC;GACCTGGACA;AAGCCACCACGG;ATGCCACTGATG;CCTGGAGACCAT
FAM32A	ME11	ENSG00000105058	chr19	16296191	16302857	+	GACCATGG;GKACCGCATTGA;CCACCGAGGTCG;GTAAGCTGACCT;CTACTACA;CCAACATGCTGG;ACAGCGACTGGA;TTCGGGACGGAA;TACCGCTT
FAM32A	ME13	ENSG00000105058	chr19	16296191	16302857	+	AGAGTCACTACA;GTGTACCA;AHACTGCTGACC
FAM32A	ME14	ENSG00000105058	chr19	16296191	16302857	+	ATCGACGA;CGACATCAAG;AGSTGGAC;GACCAGTGGCAC;GGACGACGAG;CAACGACCTG;GATTACCATC;AAGCTGACCG;CAGATAACAA
FAM32A	ME25	ENSG00000105058	chr19	16296191	16302857	+	GCCACACAGC
FAM32A	ME31	ENSG00000105058	chr19	16296191	16302857	+	ANTGGACT;CCAGTGACCAGA;ATACTCAAGC;RACTGSWWTGCA;TACAGACTCC;TACTTGAACC
FAM32A	ME32	ENSG00000105058	chr19	16296191	16302857	+	GCAGAGCCCAAC;TTTTACAT
FAM46A	ME3	ENSG00000112773	chr6	82201156	82462491	-	ACTACTAC;GACCTGGACA;AAGCCACCACGG;ATGCCACTGATG;CCTGGAGACCAT
FAM46A	ME25	ENSG00000112773	chr6	82201156	82462491	-	GCCACACAGC
FAM46A	ME31	ENSG00000112773	chr6	82201156	82462491	-	ANTGGACT;CCAGTGACCAGA;ATACTCAAGC;RACTGSWWTGCA;TACAGACTCC;TACTTGAACC
FAM98A	ME16	ENSG00000119812	chr2	33808725	33824449	-	TGGAGAACTT;AAGGACTGCCTG
FAM98A	ME19	ENSG00000119812	chr2	33808725	33824449	-	TGGACATG;AGAACTGT;CCAAGGACATCC;AHACTGAAAGTA
FAM98A	ME33	ENSG00000119812	chr2	33808725	33824449	-	CCTGACACGGCC;GTTCACCGCC;ACCTGGCCAACA
FAM98A	ME37	ENSG00000119812	chr2	33808725	33824449	-	TACGATCG;CCCSMCWGACMG;CCACCAGCCGGG
FARS2	ME11	ENSG00000145982	chr6	5261277	5771813	+	GACCATGG;GKACCGCATTGA;CCACCGAGGTCG;GTAAGCTGACCT;CTACTACA;CCAACATGCTGG;ACAGCGACTGGA;TTCGGGACGGAA;TACCGCTT
FARS2	ME13	ENSG00000145982	chr6	5261277	5771813	+	AGAGTCACTACA;GTGTACCA;AHACTGCTGACC
FARS2	ME14	ENSG00000145982	chr6	5261277	5771813	+	ATCGACGA;CGACATCAAG;AGSTGGAC;GACCAGTGGCAC;GGACGACGAG;CAACGACCTG;GATTACCATC;AAGCTGACCG;CAGATAACAA
FARS2	ME25	ENSG00000145982	chr6	5261277	5771813	+	GCCACACAGC
FARS2	ME31	ENSG00000145982	chr6	5261277	5771813	+	ANTGGACT;CCAGTGACCAGA;ATACTCAAGC;RACTGSWWTGCA;TACAGACTCC;TACTTGAACC
FASN	ME19	ENSG00000169710	chr17	80036214	80056208	-	TGGACATG;AGAACTGT;CCAAGGACATCC;AHACTGAAAGTA
FASTKD1	ME31	ENSG00000138399	chr2	170386259	170430385	-	ANTGGACT;CCAGTGACCAGA;ATACTCAAGC;RACTGSWWTGCA;TACAGACTCC;TACTTGAACC
FASTKD3	ME7	ENSG00000124279	chr5	7859272	7869150	-	CAACATCATC;CTACGTCCTG;CAACGATGAC
FBLL1	ME24	ENSG00000188573	chr5	167956121	167957639	+	AGACCCAG
FBLL1	ME28	ENSG00000188573	chr5	167956121	167957639	+	AGCAACTCCGGC
FDPS	ME11	ENSG00000160752	chr1	155278539	155290457	+	GACCATGG;GKACCGCATTGA;CCACCGAGGTCG;GTAAGCTGACCT;CTACTACA;CCAACATGCTGG;ACAGCGACTGGA;TTCGGGACGGAA;TACCGCTT
FDPS	ME13	ENSG00000160752	chr1	155278539	155290457	+	AGAGTCACTACA;GTGTACCA;AHACTGCTGACC
FDPS	ME14	ENSG00000160752	chr1	155278539	155290457	+	ATCGACGA;CGACATCAAG;AGSTGGAC;GACCAGTGGCAC;GGACGACGAG;CAACGACCTG;GATTACCATC;AAGCTGACCG;CAGATAACAA
FDPS	ME25	ENSG00000160752	chr1	155278539	155290457	+	GCCACACAGC
FLNA	ME29	ENSG00000196924	chrX	153576892	153603006	-	CAACAAGAAG
FLNB	ME33	ENSG00000136068	chr3	57994127	58157982	+	CCTGACACGGCC;GTTCACCGCC;ACCTGGCCAACA
FLNB	ME37	ENSG00000136068	chr3	57994127	58157982	+	TACGATCG;CCCSMCWGACMG;CCACCAGCCGGG
FNDC3A	ME4	ENSG00000102531	chr13	49550048	49783915	+	TGGTACTCTG;AACAACAA;GCACTGGACGGG
FNDC3A	ME24	ENSG00000102531	chr13	49550048	49783915	+	AGACCCAG
FNDC3A	ME28	ENSG00000102531	chr13	49550048	49783915	+	AGCAACTCCGGC
FRG1	ME3	ENSG00000109536	chr4	190861943	190884359	+	ACTACTAC;GACCTGGACA;AAGCCACCACGG;ATGCCACTGATG;CCTGGAGACCAT
FRG1	ME11	ENSG00000109536	chr4	190861943	190884359	+	GACCATGG;GKACCGCATTGA;CCACCGAGGTCG;GTAAGCTGACCT;CTACTACA;CCAACATGCTGG;ACAGCGACTGGA;TTCGGGACGGAA;TACCGCTT
FRG1	ME14	ENSG00000109536	chr4	190861943	190884359	+	ATCGACGA;CGACATCAAG;AGSTGGAC;GACCAGTGGCAC;GGACGACGAG;CAACGACCTG;GATTACCATC;AAGCTGACCG;CAGATAACAA
FRG1	ME25	ENSG00000109536	chr4	190861943	190884359	+	GCCACACAGC
FRG1	ME31	ENSG00000109536	chr4	190861943	190884359	+	ANTGGACT;CCAGTGACCAGA;ATACTCAAGC;RACTGSWWTGCA;TACAGACTCC;TACTTGAACC
FSCN1	ME11	ENSG00000075618	chr7	5632439	5646286	+	GACCATGG;GKACCGCATTGA;CCACCGAGGTCG;GTAAGCTGACCT;CTACTACA;CCAACATGCTGG;ACAGCGACTGGA;TTCGGGACGGAA;TACCGCTT
FSCN1	ME13	ENSG00000075618	chr7	5632439	5646286	+	AGAGTCACTACA;GTGTACCA;AHACTGCTGACC
FSCN1	ME19	ENSG00000075618	chr7	5632439	5646286	+	TGGACATG;AGAACTGT;CCAAGGACATCC;AHACTGAAAGTA
FTSJ3	ME31	ENSG00000108592	chr17	61896793	61907372	-	ANTGGACT;CCAGTGACCAGA;ATACTCAAGC;RACTGSWWTGCA;TACAGACTCC;TACTTGAACC
FYTTD1	ME32	ENSG00000122068	chr3	197464050	197514467	+	GCAGAGCCCAAC;TTTTACAT
GANAB	ME9	ENSG00000089597	chr11	62392298	62414104	-	GCCACCAT;TGAACTTT;ACCACYGAAGAG;ATACAACCAT;ACACTATCCT
GANAB	ME11	ENSG00000089597	chr11	62392298	62414104	-	GACCATGG;GKACCGCATTGA;CCACCGAGGTCG;GTAAGCTGACCT;CTACTACA;CCAACATGCTGG;ACAGCGACTGGA;TTCGGGACGGAA;TACCGCTT
GANAB	ME26	ENSG00000089597	chr11	62392298	62414104	-	ACTACGAGAA;CCTCTACC;GAGGCCACAGCC;ACAGCGCCCT;TTAAACCCTC;CCCACACRGGGC
GDI2	ME27	ENSG00000057608	chr10	5807186	5884095	-	GCACTGCGGGGA
GFM2	ME14	ENSG00000164347	chr5	74017029	74063196	-	ATCGACGA;CGACATCAAG;AGSTGGAC;GACCAGTGGCAC;GGACGACGAG;CAACGACCTG;GATTACCATC;AAGCTGACCG;CAGATAACAA
GOLGB1	ME4	ENSG00000173230	chr3	121382046	121468602	-	TGGTACTCTG;AACAACAA;GCACTGGACGGG
GOLGB1	ME12	ENSG00000173230	chr3	121382046	121468602	-	TWKYCAAACCAK;AACAACGA
GOLGB1	ME14	ENSG00000173230	chr3	121382046	121468602	-	ATCGACGA;CGACATCAAG;AGSTGGAC;GACCAGTGGCAC;GGACGACGAG;CAACGACCTG;GATTACCATC;AAGCTGACCG;CAGATAACAA
GOLGB1	ME25	ENSG00000173230	chr3	121382046	121468602	-	GCCACACAGC
GOLGB1	ME30	ENSG00000173230	chr3	121382046	121468602	-	CCACCGAG
GOLGB1	ME35	ENSG00000173230	chr3	121382046	121468602	-	TGGACACCGCTG;AGAGGTACCA;TGACAAGAAG;ACCTGCGGCCAC
GOT2	ME29	ENSG00000125166	chr16	58741035	58768261	-	CAACAAGAAG
GPATCH1	ME3	ENSG00000076650	chr19	33571786	33621448	+	ACTACTAC;GACCTGGACA;AAGCCACCACGG;ATGCCACTGATG;CCTGGAGACCAT
GPATCH1	ME11	ENSG00000076650	chr19	33571786	33621448	+	GACCATGG;GKACCGCATTGA;CCACCGAGGTCG;GTAAGCTGACCT;CTACTACA;CCAACATGCTGG;ACAGCGACTGGA;TTCGGGACGGAA;TACCGCTT
GPATCH1	ME14	ENSG00000076650	chr19	33571786	33621448	+	ATCGACGA;CGACATCAAG;AGSTGGAC;GACCAGTGGCAC;GGACGACGAG;CAACGACCTG;GATTACCATC;AAGCTGACCG;CAGATAACAA
GPATCH1	ME31	ENSG00000076650	chr19	33571786	33621448	+	ANTGGACT;CCAGTGACCAGA;ATACTCAAGC;RACTGSWWTGCA;TACAGACTCC;TACTTGAACC
GPATCH8	ME14	ENSG00000186566	chr17	42472652	42580798	-	ATCGACGA;CGACATCAAG;AGSTGGAC;GACCAGTGGCAC;GGACGACGAG;CAACGACCTG;GATTACCATC;AAGCTGACCG;CAGATAACAA
GPKOW	ME14	ENSG00000068394	chrX	48970334	48980151	-	ATCGACGA;CGACATCAAG;AGSTGGAC;GACCAGTGGCAC;GGACGACGAG;CAACGACCTG;GATTACCATC;AAGCTGACCG;CAGATAACAA
GRB2	ME3	ENSG00000177885	chr17	73314157	73401790	-	ACTACTAC;GACCTGGACA;AAGCCACCACGG;ATGCCACTGATG;CCTGGAGACCAT
GRB2	ME6	ENSG00000177885	chr17	73314157	73401790	-	ACTACAAGGA;GACAACGT;TATGACGA;TGAGCTGGACAA;AGCCAGACCAAG;TAGGTCACAGGT;CTTTTTCACTCT
GRB2	ME13	ENSG00000177885	chr17	73314157	73401790	-	AGAGTCACTACA;GTGTACCA;AHACTGCTGACC
GRB2	ME14	ENSG00000177885	chr17	73314157	73401790	-	ATCGACGA;CGACATCAAG;AGSTGGAC;GACCAGTGGCAC;GGACGACGAG;CAACGACCTG;GATTACCATC;AAGCTGACCG;CAGATAACAA
GRB2	ME25	ENSG00000177885	chr17	73314157	73401790	-	GCCACACAGC
GRB2	ME31	ENSG00000177885	chr17	73314157	73401790	-	ANTGGACT;CCAGTGACCAGA;ATACTCAAGC;RACTGSWWTGCA;TACAGACTCC;TACTTGAACC
GRB2	ME35	ENSG00000177885	chr17	73314157	73401790	-	TGGACACCGCTG;AGAGGTACCA;TGACAAGAAG;ACCTGCGGCCAC
GRB7	ME27	ENSG00000141738	chr17	37894180	37903544	+	GCACTGCGGGGA
GRB7	ME28	ENSG00000141738	chr17	37894180	37903544	+	AGCAACTCCGGC
GRN	ME7	ENSG00000030582	chr17	42422614	42430470	+	CAACATCATC;CTACGTCCTG;CAACGATGAC
GRN	ME13	ENSG00000030582	chr17	42422614	42430470	+	AGAGTCACTACA;GTGTACCA;AHACTGCTGACC
GSPT2	ME11	ENSG00000189369	chrX	51486481	51489324	+	GACCATGG;GKACCGCATTGA;CCACCGAGGTCG;GTAAGCTGACCT;CTACTACA;CCAACATGCTGG;ACAGCGACTGGA;TTCGGGACGGAA;TACCGCTT
GSPT2	ME14	ENSG00000189369	chrX	51486481	51489324	+	ATCGACGA;CGACATCAAG;AGSTGGAC;GACCAGTGGCAC;GGACGACGAG;CAACGACCTG;GATTACCATC;AAGCTGACCG;CAGATAACAA
GTF2E2	ME14	ENSG00000197265	chr8	30435835	30515768	-	ATCGACGA;CGACATCAAG;AGSTGGAC;GACCAGTGGCAC;GGACGACGAG;CAACGACCTG;GATTACCATC;AAGCTGACCG;CAGATAACAA
GTF2F1	ME11	ENSG00000125651	chr19	6379580	6393992	-	GACCATGG;GKACCGCATTGA;CCACCGAGGTCG;GTAAGCTGACCT;CTACTACA;CCAACATGCTGG;ACAGCGACTGGA;TTCGGGACGGAA;TACCGCTT
GTF2F1	ME14	ENSG00000125651	chr19	6379580	6393992	-	ATCGACGA;CGACATCAAG;AGSTGGAC;GACCAGTGGCAC;GGACGACGAG;CAACGACCTG;GATTACCATC;AAGCTGACCG;CAGATAACAA
GTF2F1	ME25	ENSG00000125651	chr19	6379580	6393992	-	GCCACACAGC
GTF2H2	ME14	ENSG00000145736	chr5	70330784	70363516	-	ATCGACGA;CGACATCAAG;AGSTGGAC;GACCAGTGGCAC;GGACGACGAG;CAACGACCTG;GATTACCATC;AAGCTGACCG;CAGATAACAA
GTPBP1	ME7	ENSG00000100226	chr22	39101728	39134304	+	CAACATCATC;CTACGTCCTG;CAACGATGAC
GTPBP1	ME13	ENSG00000100226	chr22	39101728	39134304	+	AGAGTCACTACA;GTGTACCA;AHACTGCTGACC
GTPBP1	ME14	ENSG00000100226	chr22	39101728	39134304	+	ATCGACGA;CGACATCAAG;AGSTGGAC;GACCAGTGGCAC;GGACGACGAG;CAACGACCTG;GATTACCATC;AAGCTGACCG;CAGATAACAA
GTPBP1	ME25	ENSG00000100226	chr22	39101728	39134304	+	GCCACACAGC
GTPBP1	ME31	ENSG00000100226	chr22	39101728	39134304	+	ANTGGACT;CCAGTGACCAGA;ATACTCAAGC;RACTGSWWTGCA;TACAGACTCC;TACTTGAACC
GTPBP2	ME7	ENSG00000172432	chr6	43573053	43596899	-	CAACATCATC;CTACGTCCTG;CAACGATGAC
GTPBP2	ME8	ENSG00000172432	chr6	43573053	43596899	-	CCCCACAGCC;ATTGACCTGGAG;
GTPBP2	ME14	ENSG00000172432	chr6	43573053	43596899	-	ATCGACGA;CGACATCAAG;AGSTGGAC;GACCAGTGGCAC;GGACGACGAG;CAACGACCTG;GATTACCATC;AAGCTGACCG;CAGATAACAA
GTPBP2	ME31	ENSG00000172432	chr6	43573053	43596899	-	ANTGGACT;CCAGTGACCAGA;ATACTCAAGC;RACTGSWWTGCA;TACAGACTCC;TACTTGAACC
HADHB	ME3	ENSG00000138029	chr2	26466038	26513336	+	ACTACTAC;GACCTGGACA;AAGCCACCACGG;ATGCCACTGATG;CCTGGAGACCAT
HADHB	ME31	ENSG00000138029	chr2	26466038	26513336	+	ANTGGACT;CCAGTGACCAGA;ATACTCAAGC;RACTGSWWTGCA;TACAGACTCC;TACTTGAACC
HARS2	ME14	ENSG00000112855	chr5	140071011	140078889	+	ATCGACGA;CGACATCAAG;AGSTGGAC;GACCAGTGGCAC;GGACGACGAG;CAACGACCTG;GATTACCATC;AAGCTGACCG;CAGATAACAA
HARS2	ME25	ENSG00000112855	chr5	140071011	140078889	+	GCCACACAGC
HDAC2	ME12	ENSG00000196591	chr6	114254192	114332472	-	TWKYCAAACCAK;AACAACGA
HDAC2	ME21	ENSG00000196591	chr6	114254192	114332472	-	TGACTCAGAGGT;TACCCTCTACCC
HDGF	ME11	ENSG00000143321	chr1	156711899	156736717	-	GACCATGG;GKACCGCATTGA;CCACCGAGGTCG;GTAAGCTGACCT;CTACTACA;CCAACATGCTGG;ACAGCGACTGGA;TTCGGGACGGAA;TACCGCTT
HDGF	ME13	ENSG00000143321	chr1	156711899	156736717	-	AGAGTCACTACA;GTGTACCA;AHACTGCTGACC
HDGF	ME14	ENSG00000143321	chr1	156711899	156736717	-	ATCGACGA;CGACATCAAG;AGSTGGAC;GACCAGTGGCAC;GGACGACGAG;CAACGACCTG;GATTACCATC;AAGCTGACCG;CAGATAACAA
HDGF	ME25	ENSG00000143321	chr1	156711899	156736717	-	GCCACACAGC
HDGF	ME31	ENSG00000143321	chr1	156711899	156736717	-	ANTGGACT;CCAGTGACCAGA;ATACTCAAGC;RACTGSWWTGCA;TACAGACTCC;TACTTGAACC
HDGF	ME35	ENSG00000143321	chr1	156711899	156736717	-	TGGACACCGCTG;AGAGGTACCA;TGACAAGAAG;ACCTGCGGCCAC
HDLBP	ME12	ENSG00000115677	chr2	242166679	242256476	-	TWKYCAAACCAK;AACAACGA
HDLBP	ME29	ENSG00000115677	chr2	242166679	242256476	-	CAACAAGAAG
HDLBP	ME33	ENSG00000115677	chr2	242166679	242256476	-	CCTGACACGGCC;GTTCACCGCC;ACCTGGCCAACA
HDLBP	ME37	ENSG00000115677	chr2	242166679	242256476	-	TACGATCG;CCCSMCWGACMG;CCACCAGCCGGG
HEATR6	ME16	ENSG00000068097	chr17	58120555	58156292	-	TGGAGAACTT;AAGGACTGCCTG
HENMT1	ME8	ENSG00000162639	chr1	109190912	109204148	-	CCCCACAGCC;ATTGACCTGGAG;
HERC5	ME15	ENSG00000138646	chr4	89378268	89427314	+	CAAGGACAATGA;AGAGCACCGGGA;TCTACCAG;SGATGAGAACTT;CCTAGCCAAC;GCTGAGGACG
HERC5	ME36	ENSG00000138646	chr4	89378268	89427314	+	CCTCTACCAC
HLA-A	ME14	ENSG00000231834	chr6	29898024	29902665	+	ATCGACGA;CGACATCAAG;AGSTGGAC;GACCAGTGGCAC;GGACGACGAG;CAACGACCTG;GATTACCATC;AAGCTGACCG;CAGATAACAA
HLA-A	ME25	ENSG00000231834	chr6	29898024	29902665	+	GCCACACAGC
HLA-A	ME32	ENSG00000231834	chr6	29898024	29902665	+	GCAGAGCCCAAC;TTTTACAT
HMGB1	ME3	ENSG00000189403	chr13	31032884	31191734	-	ACTACTAC;GACCTGGACA;AAGCCACCACGG;ATGCCACTGATG;CCTGGAGACCAT
HMGB1	ME9	ENSG00000189403	chr13	31032884	31191734	-	GCCACCAT;TGAACTTT;ACCACYGAAGAG;ATACAACCAT;ACACTATCCT
HMGB1	ME11	ENSG00000189403	chr13	31032884	31191734	-	GACCATGG;GKACCGCATTGA;CCACCGAGGTCG;GTAAGCTGACCT;CTACTACA;CCAACATGCTGG;ACAGCGACTGGA;TTCGGGACGGAA;TACCGCTT
HMGB1	ME14	ENSG00000189403	chr13	31032884	31191734	-	ATCGACGA;CGACATCAAG;AGSTGGAC;GACCAGTGGCAC;GGACGACGAG;CAACGACCTG;GATTACCATC;AAGCTGACCG;CAGATAACAA
HMGB1	ME23	ENSG00000189403	chr13	31032884	31191734	-	GACCGCAA;AATCTAGACTGG;GAACGCCATGAC;GGCACAGATGCC;CATCAGTACATC;GACCRGCGCAAC;CGTGTCACTG
HMGB1	ME31	ENSG00000189403	chr13	31032884	31191734	-	ANTGGACT;CCAGTGACCAGA;ATACTCAAGC;RACTGSWWTGCA;TACAGACTCC;TACTTGAACC
HMGB2	ME3	ENSG00000164104	chr4	174252846	174256276	-	ACTACTAC;GACCTGGACA;AAGCCACCACGG;ATGCCACTGATG;CCTGGAGACCAT
HMGB2	ME31	ENSG00000164104	chr4	174252846	174256276	-	ANTGGACT;CCAGTGACCAGA;ATACTCAAGC;RACTGSWWTGCA;TACAGACTCC;TACTTGAACC
HMGN5	ME14	ENSG00000198157	chrX	80369200	80457441	-	ATCGACGA;CGACATCAAG;AGSTGGAC;GACCAGTGGCAC;GGACGACGAG;CAACGACCTG;GATTACCATC;AAGCTGACCG;CAGATAACAA
HNRNPA0	ME11	ENSG00000177733	chr5	137087075	137090039	-	GACCATGG;GKACCGCATTGA;CCACCGAGGTCG;GTAAGCTGACCT;CTACTACA;CCAACATGCTGG;ACAGCGACTGGA;TTCGGGACGGAA;TACCGCTT
HNRNPA0	ME13	ENSG00000177733	chr5	137087075	137090039	-	AGAGTCACTACA;GTGTACCA;AHACTGCTGACC
HNRNPA0	ME14	ENSG00000177733	chr5	137087075	137090039	-	ATCGACGA;CGACATCAAG;AGSTGGAC;GACCAGTGGCAC;GGACGACGAG;CAACGACCTG;GATTACCATC;AAGCTGACCG;CAGATAACAA
HNRNPA0	ME21	ENSG00000177733	chr5	137087075	137090039	-	TGACTCAGAGGT;TACCCTCTACCC
HNRNPDL	ME31	ENSG00000152795	chr4	83343717	83351294	-	ANTGGACT;CCAGTGACCAGA;ATACTCAAGC;RACTGSWWTGCA;TACAGACTCC;TACTTGAACC
HNRNPDL	ME33	ENSG00000152795	chr4	83343717	83351294	-	CCTGACACGGCC;GTTCACCGCC;ACCTGGCCAACA
HNRNPDL	ME37	ENSG00000152795	chr4	83343717	83351294	-	TACGATCG;CCCSMCWGACMG;CCACCAGCCGGG
HNRNPF	ME14	ENSG00000169813	chr10	43881065	43904614	-	ATCGACGA;CGACATCAAG;AGSTGGAC;GACCAGTGGCAC;GGACGACGAG;CAACGACCTG;GATTACCATC;AAGCTGACCG;CAGATAACAA
HNRNPLL	ME20	ENSG00000143889	chr2	38789120	38830728	-	GGACAWGTATGA;AVTTTGAWGGAC;CTCGCCAAGGAC;GCAGTAGACCCG
HSP90AA1	ME11	ENSG00000080824	chr14	102547075	102606036	-	GACCATGG;GKACCGCATTGA;CCACCGAGGTCG;GTAAGCTGACCT;CTACTACA;CCAACATGCTGG;ACAGCGACTGGA;TTCGGGACGGAA;TACCGCTT
HSP90AA1	ME14	ENSG00000080824	chr14	102547075	102606036	-	ATCGACGA;CGACATCAAG;AGSTGGAC;GACCAGTGGCAC;GGACGACGAG;CAACGACCTG;GATTACCATC;AAGCTGACCG;CAGATAACAA
HSP90B1	ME11	ENSG00000166598	chr12	104323885	104347423	+	GACCATGG;GKACCGCATTGA;CCACCGAGGTCG;GTAAGCTGACCT;CTACTACA;CCAACATGCTGG;ACAGCGACTGGA;TTCGGGACGGAA;TACCGCTT
HSP90B1	ME14	ENSG00000166598	chr12	104323885	104347423	+	ATCGACGA;CGACATCAAG;AGSTGGAC;GACCAGTGGCAC;GGACGACGAG;CAACGACCTG;GATTACCATC;AAGCTGACCG;CAGATAACAA
HSP90B1	ME26	ENSG00000166598	chr12	104323885	104347423	+	ACTACGAGAA;CCTCTACC;GAGGCCACAGCC;ACAGCGCCCT;TTAAACCCTC;CCCACACRGGGC
HSPA8	ME11	ENSG00000109971	chr11	122928197	122933938	-	GACCATGG;GKACCGCATTGA;CCACCGAGGTCG;GTAAGCTGACCT;CTACTACA;CCAACATGCTGG;ACAGCGACTGGA;TTCGGGACGGAA;TACCGCTT
HSPA8	ME14	ENSG00000109971	chr11	122928197	122933938	-	ATCGACGA;CGACATCAAG;AGSTGGAC;GACCAGTGGCAC;GGACGACGAG;CAACGACCTG;GATTACCATC;AAGCTGACCG;CAGATAACAA
HSPB1	ME12	ENSG00000106211	chr7	75931861	75933612	+	TWKYCAAACCAK;AACAACGA
HSPB1	ME14	ENSG00000106211	chr7	75931861	75933612	+	ATCGACGA;CGACATCAAG;AGSTGGAC;GACCAGTGGCAC;GGACGACGAG;CAACGACCTG;GATTACCATC;AAGCTGACCG;CAGATAACAA
HSPB1	ME21	ENSG00000106211	chr7	75931861	75933612	+	TGACTCAGAGGT;TACCCTCTACCC
HTATSF1	ME14	ENSG00000102241	chrX	135579238	135594505	+	ATCGACGA;CGACATCAAG;AGSTGGAC;GACCAGTGGCAC;GGACGACGAG;CAACGACCTG;GATTACCATC;AAGCTGACCG;CAGATAACAA
HTATSF1	ME25	ENSG00000102241	chrX	135579238	135594505	+	GCCACACAGC
HUWE1	ME29	ENSG00000086758	chrX	53559057	53713673	-	CAACAAGAAG
ICT1	ME14	ENSG00000167862	chr17	73008765	73017356	+	ATCGACGA;CGACATCAAG;AGSTGGAC;GACCAGTGGCAC;GGACGACGAG;CAACGACCTG;GATTACCATC;AAGCTGACCG;CAGATAACAA
IFIT1	ME9	ENSG00000185745	chr10	91152303	91163745	+	GCCACCAT;TGAACTTT;ACCACYGAAGAG;ATACAACCAT;ACACTATCCT
IFIT1	ME11	ENSG00000185745	chr10	91152303	91163745	+	GACCATGG;GKACCGCATTGA;CCACCGAGGTCG;GTAAGCTGACCT;CTACTACA;CCAACATGCTGG;ACAGCGACTGGA;TTCGGGACGGAA;TACCGCTT
IFIT1	ME23	ENSG00000185745	chr10	91152303	91163745	+	GACCGCAA;AATCTAGACTGG;GAACGCCATGAC;GGCACAGATGCC;CATCAGTACATC;GACCRGCGCAAC;CGTGTCACTG
ILF3	ME14	ENSG00000129351	chr19	10764937	10803093	+	ATCGACGA;CGACATCAAG;AGSTGGAC;GACCAGTGGCAC;GGACGACGAG;CAACGACCTG;GATTACCATC;AAGCTGACCG;CAGATAACAA
IMMT	ME3	ENSG00000132305	chr2	86371055	86422893	-	ACTACTAC;GACCTGGACA;AAGCCACCACGG;ATGCCACTGATG;CCTGGAGACCAT
IMMT	ME14	ENSG00000132305	chr2	86371055	86422893	-	ATCGACGA;CGACATCAAG;AGSTGGAC;GACCAGTGGCAC;GGACGACGAG;CAACGACCTG;GATTACCATC;AAGCTGACCG;CAGATAACAA
IMMT	ME25	ENSG00000132305	chr2	86371055	86422893	-	GCCACACAGC
IMPDH1	ME14	ENSG00000106348	chr7	128032331	128050306	-	ATCGACGA;CGACATCAAG;AGSTGGAC;GACCAGTGGCAC;GGACGACGAG;CAACGACCTG;GATTACCATC;AAGCTGACCG;CAGATAACAA
IMPDH1	ME25	ENSG00000106348	chr7	128032331	128050306	-	GCCACACAGC
IMPDH1	ME31	ENSG00000106348	chr7	128032331	128050306	-	ANTGGACT;CCAGTGACCAGA;ATACTCAAGC;RACTGSWWTGCA;TACAGACTCC;TACTTGAACC
JAKMIP1	ME10	ENSG00000152969	chr4	6027926	6202318	-	ACTGAAAATRGA;ACCGTTGGAG
JUN	ME11	ENSG00000177606	chr1	59246465	59249785	-	GACCATGG;GKACCGCATTGA;CCACCGAGGTCG;GTAAGCTGACCT;CTACTACA;CCAACATGCTGG;ACAGCGACTGGA;TTCGGGACGGAA;TACCGCTT
JUN	ME14	ENSG00000177606	chr1	59246465	59249785	-	ATCGACGA;CGACATCAAG;AGSTGGAC;GACCAGTGGCAC;GGACGACGAG;CAACGACCTG;GATTACCATC;AAGCTGACCG;CAGATAACAA
JUN	ME21	ENSG00000177606	chr1	59246465	59249785	-	TGACTCAGAGGT;TACCCTCTACCC
KDM1A	ME31	ENSG00000004487	chr1	23345941	23410182	+	ANTGGACT;CCAGTGACCAGA;ATACTCAAGC;RACTGSWWTGCA;TACAGACTCC;TACTTGAACC
KDM2B	ME28	ENSG00000089094	chr12	121866900	122018920	-	AGCAACTCCGGC
KHNYN	ME9	ENSG00000100441	chr14	24898492	24910540	+	GCCACCAT;TGAACTTT;ACCACYGAAGAG;ATACAACCAT;ACACTATCCT
KHNYN	ME11	ENSG00000100441	chr14	24898492	24910540	+	GACCATGG;GKACCGCATTGA;CCACCGAGGTCG;GTAAGCTGACCT;CTACTACA;CCAACATGCTGG;ACAGCGACTGGA;TTCGGGACGGAA;TACCGCTT
KHNYN	ME13	ENSG00000100441	chr14	24898492	24910540	+	AGAGTCACTACA;GTGTACCA;AHACTGCTGACC
KHNYN	ME14	ENSG00000100441	chr14	24898492	24910540	+	ATCGACGA;CGACATCAAG;AGSTGGAC;GACCAGTGGCAC;GGACGACGAG;CAACGACCTG;GATTACCATC;AAGCTGACCG;CAGATAACAA
KIF1C	ME5	ENSG00000129250	chr17	4901243	4931696	+	TGCTGACCRC;WGACASCCATGG;AACATCATCACC;CCTGCACG;TAACTACT
KIF1C	ME15	ENSG00000129250	chr17	4901243	4931696	+	CAAGGACAATGA;AGAGCACCGGGA;TCTACCAG;SGATGAGAACTT;CCTAGCCAAC;GCTGAGGACG
KIF1C	ME16	ENSG00000129250	chr17	4901243	4931696	+	TGGAGAACTT;AAGGACTGCCTG
KIF1C	ME19	ENSG00000129250	chr17	4901243	4931696	+	TGGACATG;AGAACTGT;CCAAGGACATCC;AHACTGAAAGTA
KIF1C	ME29	ENSG00000129250	chr17	4901243	4931696	+	CAACAAGAAG
KIF1C	ME33	ENSG00000129250	chr17	4901243	4931696	+	CCTGACACGGCC;GTTCACCGCC;ACCTGGCCAACA
KIF1C	ME37	ENSG00000129250	chr17	4901243	4931696	+	TACGATCG;CCCSMCWGACMG;CCACCAGCCGGG
KNOP1	ME24	ENSG00000103550	chr16	19714902	19729557	-	AGACCCAG
KNOP1	ME28	ENSG00000103550	chr16	19714902	19729557	-	AGCAACTCCGGC
KRCC1	ME7	ENSG00000172086	chr2	88326724	88355248	-	CAACATCATC;CTACGTCCTG;CAACGATGAC
KRCC1	ME11	ENSG00000172086	chr2	88326724	88355248	-	GACCATGG;GKACCGCATTGA;CCACCGAGGTCG;GTAAGCTGACCT;CTACTACA;CCAACATGCTGG;ACAGCGACTGGA;TTCGGGACGGAA;TACCGCTT
KRCC1	ME14	ENSG00000172086	chr2	88326724	88355248	-	ATCGACGA;CGACATCAAG;AGSTGGAC;GACCAGTGGCAC;GGACGACGAG;CAACGACCTG;GATTACCATC;AAGCTGACCG;CAGATAACAA
KRCC1	ME25	ENSG00000172086	chr2	88326724	88355248	-	GCCACACAGC
KRCC1	ME31	ENSG00000172086	chr2	88326724	88355248	-	ANTGGACT;CCAGTGACCAGA;ATACTCAAGC;RACTGSWWTGCA;TACAGACTCC;TACTTGAACC
KRCC1	ME32	ENSG00000172086	chr2	88326724	88355248	-	GCAGAGCCCAAC;TTTTACAT
KRR1	ME40	ENSG00000111615	chr12	75890684	75905416	-	GGACCCCTGG
KRT18	ME31	ENSG00000111057	chr12	53342655	53346685	+	ANTGGACT;CCAGTGACCAGA;ATACTCAAGC;RACTGSWWTGCA;TACAGACTCC;TACTTGAACC
KRT18	ME37	ENSG00000111057	chr12	53342655	53346685	+	TACGATCG;CCCSMCWGACMG;CCACCAGCCGGG
L1TD1	ME28	ENSG00000240563	chr1	62660503	62678000	+	AGCAACTCCGGC
LARP6	ME21	ENSG00000166173	chr15	71123863	71146498	-	TGACTCAGAGGT;TACCCTCTACCC
LARP6	ME29	ENSG00000166173	chr15	71123863	71146498	-	CAACAAGAAG
LGALS1	ME12	ENSG00000100097	chr22	38071615	38075813	+	TWKYCAAACCAK;AACAACGA
LGALS1	ME28	ENSG00000100097	chr22	38071615	38075813	+	AGCAACTCCGGC
LIN28A	ME12	ENSG00000131914	chr1	26737269	26756213	+	TWKYCAAACCAK;AACAACGA
LIN28A	ME28	ENSG00000131914	chr1	26737269	26756213	+	AGCAACTCCGGC
LLPH	ME7	ENSG00000139233	chr12	66516842	66524548	-	CAACATCATC;CTACGTCCTG;CAACGATGAC
LLPH	ME11	ENSG00000139233	chr12	66516842	66524548	-	GACCATGG;GKACCGCATTGA;CCACCGAGGTCG;GTAAGCTGACCT;CTACTACA;CCAACATGCTGG;ACAGCGACTGGA;TTCGGGACGGAA;TACCGCTT
LLPH	ME13	ENSG00000139233	chr12	66516842	66524548	-	AGAGTCACTACA;GTGTACCA;AHACTGCTGACC
LLPH	ME14	ENSG00000139233	chr12	66516842	66524548	-	ATCGACGA;CGACATCAAG;AGSTGGAC;GACCAGTGGCAC;GGACGACGAG;CAACGACCTG;GATTACCATC;AAGCTGACCG;CAGATAACAA
LLPH	ME25	ENSG00000139233	chr12	66516842	66524548	-	GCCACACAGC
LLPH	ME31	ENSG00000139233	chr12	66516842	66524548	-	ANTGGACT;CCAGTGACCAGA;ATACTCAAGC;RACTGSWWTGCA;TACAGACTCC;TACTTGAACC
LRRC47	ME11	ENSG00000130764	chr1	3696784	3713068	-	GACCATGG;GKACCGCATTGA;CCACCGAGGTCG;GTAAGCTGACCT;CTACTACA;CCAACATGCTGG;ACAGCGACTGGA;TTCGGGACGGAA;TACCGCTT
LRRC47	ME24	ENSG00000130764	chr1	3696784	3713068	-	AGACCCAG
LRRC59	ME11	ENSG00000108829	chr17	48452420	48474914	-	GACCATGG;GKACCGCATTGA;CCACCGAGGTCG;GTAAGCTGACCT;CTACTACA;CCAACATGCTGG;ACAGCGACTGGA;TTCGGGACGGAA;TACCGCTT
LRRC59	ME16	ENSG00000108829	chr17	48452420	48474914	-	TGGAGAACTT;AAGGACTGCCTG
LRRC59	ME33	ENSG00000108829	chr17	48452420	48474914	-	CCTGACACGGCC;GTTCACCGCC;ACCTGGCCAACA
LRRC59	ME41	ENSG00000108829	chr17	48452420	48474914	-	TGGAGGAACT;TTCACCGAGA;CCACACAGGGCA;GTACAGCAGG;AGAAMACSGGGA
LRRFIP1	ME13	ENSG00000124831	chr2	238536219	238722325	+	AGAGTCACTACA;GTGTACCA;AHACTGCTGACC
LRRFIP1	ME14	ENSG00000124831	chr2	238536219	238722325	+	ATCGACGA;CGACATCAAG;AGSTGGAC;GACCAGTGGCAC;GGACGACGAG;CAACGACCTG;GATTACCATC;AAGCTGACCG;CAGATAACAA
LRRFIP1	ME25	ENSG00000124831	chr2	238536219	238722325	+	GCCACACAGC
LRRFIP1	ME35	ENSG00000124831	chr2	238536219	238722325	+	TGGACACCGCTG;AGAGGTACCA;TGACAAGAAG;ACCTGCGGCCAC
LSM10	ME14	ENSG00000181817	chr1	36856839	36863493	-	ATCGACGA;CGACATCAAG;AGSTGGAC;GACCAGTGGCAC;GGACGACGAG;CAACGACCTG;GATTACCATC;AAGCTGACCG;CAGATAACAA
LSM11	ME7	ENSG00000155858	chr5	157170703	157187717	+	CAACATCATC;CTACGTCCTG;CAACGATGAC
LSM11	ME14	ENSG00000155858	chr5	157170703	157187717	+	ATCGACGA;CGACATCAAG;AGSTGGAC;GACCAGTGGCAC;GGACGACGAG;CAACGACCTG;GATTACCATC;AAGCTGACCG;CAGATAACAA
LSM11	ME25	ENSG00000155858	chr5	157170703	157187717	+	GCCACACAGC
LSM11	ME31	ENSG00000155858	chr5	157170703	157187717	+	ANTGGACT;CCAGTGACCAGA;ATACTCAAGC;RACTGSWWTGCA;TACAGACTCC;TACTTGAACC
LSM6	ME21	ENSG00000164167	chr4	147096837	147121152	+	TGACTCAGAGGT;TACCCTCTACCC
LSM7	ME12	ENSG00000130332	chr19	2321516	2328619	-	TWKYCAAACCAK;AACAACGA
LUC7L3	ME3	ENSG00000108848	chr17	48796905	48833574	+	ACTACTAC;GACCTGGACA;AAGCCACCACGG;ATGCCACTGATG;CCTGGAGACCAT
LUC7L3	ME31	ENSG00000108848	chr17	48796905	48833574	+	ANTGGACT;CCAGTGACCAGA;ATACTCAAGC;RACTGSWWTGCA;TACAGACTCC;TACTTGAACC
MANF	ME11	ENSG00000145050	chr3	51422478	51426828	+	GACCATGG;GKACCGCATTGA;CCACCGAGGTCG;GTAAGCTGACCT;CTACTACA;CCAACATGCTGG;ACAGCGACTGGA;TTCGGGACGGAA;TACCGCTT
MANF	ME26	ENSG00000145050	chr3	51422478	51426828	+	ACTACGAGAA;CCTCTACC;GAGGCCACAGCC;ACAGCGCCCT;TTAAACCCTC;CCCACACRGGGC
MAP4	ME12	ENSG00000047849	chr3	47892182	48130769	-	TWKYCAAACCAK;AACAACGA
MAP4	ME14	ENSG00000047849	chr3	47892182	48130769	-	ATCGACGA;CGACATCAAG;AGSTGGAC;GACCAGTGGCAC;GGACGACGAG;CAACGACCTG;GATTACCATC;AAGCTGACCG;CAGATAACAA
MAP4	ME25	ENSG00000047849	chr3	47892182	48130769	-	GCCACACAGC
MAP4	ME29	ENSG00000047849	chr3	47892182	48130769	-	CAACAAGAAG
MAPKBP1	ME4	ENSG00000137802	chr15	42066632	42120053	+	TGGTACTCTG;AACAACAA;GCACTGGACGGG
MAPRE1	ME11	ENSG00000101367	chr20	31407699	31438211	+	GACCATGG;GKACCGCATTGA;CCACCGAGGTCG;GTAAGCTGACCT;CTACTACA;CCAACATGCTGG;ACAGCGACTGGA;TTCGGGACGGAA;TACCGCTT
MAPRE1	ME14	ENSG00000101367	chr20	31407699	31438211	+	ATCGACGA;CGACATCAAG;AGSTGGAC;GACCAGTGGCAC;GGACGACGAG;CAACGACCTG;GATTACCATC;AAGCTGACCG;CAGATAACAA
MBD2	ME21	ENSG00000134046	chr18	51679079	51751158	-	TGACTCAGAGGT;TACCCTCTACCC
MBD2	ME35	ENSG00000134046	chr18	51679079	51751158	-	TGGACACCGCTG;AGAGGTACCA;TGACAAGAAG;ACCTGCGGCCAC
MBNL1	ME12	ENSG00000152601	chr3	151961617	152183569	+	TWKYCAAACCAK;AACAACGA
MBNL1	ME28	ENSG00000152601	chr3	151961617	152183569	+	AGCAACTCCGGC
MBNL2	ME12	ENSG00000139793	chr13	97873688	98046374	+	TWKYCAAACCAK;AACAACGA
MBNL2	ME28	ENSG00000139793	chr13	97873688	98046374	+	AGCAACTCCGGC
MBNL2	ME33	ENSG00000139793	chr13	97873688	98046374	+	CCTGACACGGCC;GTTCACCGCC;ACCTGGCCAACA
MCAT	ME20	ENSG00000100294	chr22	43528212	43539400	-	GGACAWGTATGA;AVTTTGAWGGAC;CTCGCCAAGGAC;GCAGTAGACCCG
MCAT	ME38	ENSG00000100294	chr22	43528212	43539400	-	GACRAYGKGMGK;TCGACCGC
MECP2	ME11	ENSG00000169057	chrX	153287024	153363212	-	GACCATGG;GKACCGCATTGA;CCACCGAGGTCG;GTAAGCTGACCT;CTACTACA;CCAACATGCTGG;ACAGCGACTGGA;TTCGGGACGGAA;TACCGCTT
MECP2	ME14	ENSG00000169057	chrX	153287024	153363212	-	ATCGACGA;CGACATCAAG;AGSTGGAC;GACCAGTGGCAC;GGACGACGAG;CAACGACCTG;GATTACCATC;AAGCTGACCG;CAGATAACAA
MECP2	ME25	ENSG00000169057	chrX	153287024	153363212	-	GCCACACAGC
MECP2	ME31	ENSG00000169057	chrX	153287024	153363212	-	ANTGGACT;CCAGTGACCAGA;ATACTCAAGC;RACTGSWWTGCA;TACAGACTCC;TACTTGAACC
MEPCE	ME14	ENSG00000146834	chr7	100026413	100031741	+	ATCGACGA;CGACATCAAG;AGSTGGAC;GACCAGTGGCAC;GGACGACGAG;CAACGACCTG;GATTACCATC;AAGCTGACCG;CAGATAACAA
MEPCE	ME25	ENSG00000146834	chr7	100026413	100031741	+	GCCACACAGC
MEPCE	ME31	ENSG00000146834	chr7	100026413	100031741	+	ANTGGACT;CCAGTGACCAGA;ATACTCAAGC;RACTGSWWTGCA;TACAGACTCC;TACTTGAACC
MEX3C	ME11	ENSG00000176624	chr18	48700920	48744674	-	GACCATGG;GKACCGCATTGA;CCACCGAGGTCG;GTAAGCTGACCT;CTACTACA;CCAACATGCTGG;ACAGCGACTGGA;TTCGGGACGGAA;TACCGCTT
MEX3C	ME14	ENSG00000176624	chr18	48700920	48744674	-	ATCGACGA;CGACATCAAG;AGSTGGAC;GACCAGTGGCAC;GGACGACGAG;CAACGACCTG;GATTACCATC;AAGCTGACCG;CAGATAACAA
MEX3C	ME25	ENSG00000176624	chr18	48700920	48744674	-	GCCACACAGC
MEX3D	ME19	ENSG00000181588	chr19	1554668	1568057	-	TGGACATG;AGAACTGT;CCAAGGACATCC;AHACTGAAAGTA
MEX3D	ME21	ENSG00000181588	chr19	1554668	1568057	-	TGACTCAGAGGT;TACCCTCTACCC
MFAP1	ME14	ENSG00000140259	chr15	44096690	44117000	-	ATCGACGA;CGACATCAAG;AGSTGGAC;GACCAGTGGCAC;GGACGACGAG;CAACGACCTG;GATTACCATC;AAGCTGACCG;CAGATAACAA
MFAP1	ME29	ENSG00000140259	chr15	44096690	44117000	-	CAACAAGAAG
MKI67	ME14	ENSG00000148773	chr10	129894923	129924649	-	ATCGACGA;CGACATCAAG;AGSTGGAC;GACCAGTGGCAC;GGACGACGAG;CAACGACCTG;GATTACCATC;AAGCTGACCG;CAGATAACAA
MKI67	ME25	ENSG00000148773	chr10	129894923	129924649	-	GCCACACAGC
MKRN1	ME3	ENSG00000133606	chr7	140152840	140179369	-	ACTACTAC;GACCTGGACA;AAGCCACCACGG;ATGCCACTGATG;CCTGGAGACCAT
MKRN1	ME11	ENSG00000133606	chr7	140152840	140179369	-	GACCATGG;GKACCGCATTGA;CCACCGAGGTCG;GTAAGCTGACCT;CTACTACA;CCAACATGCTGG;ACAGCGACTGGA;TTCGGGACGGAA;TACCGCTT
MKRN1	ME14	ENSG00000133606	chr7	140152840	140179369	-	ATCGACGA;CGACATCAAG;AGSTGGAC;GACCAGTGGCAC;GGACGACGAG;CAACGACCTG;GATTACCATC;AAGCTGACCG;CAGATAACAA
MKRN1	ME25	ENSG00000133606	chr7	140152840	140179369	-	GCCACACAGC
MKRN1	ME31	ENSG00000133606	chr7	140152840	140179369	-	ANTGGACT;CCAGTGACCAGA;ATACTCAAGC;RACTGSWWTGCA;TACAGACTCC;TACTTGAACC
MKRN1	ME32	ENSG00000133606	chr7	140152840	140179369	-	GCAGAGCCCAAC;TTTTACAT
MOV10	ME3	ENSG00000155363	chr1	113215763	113243368	+	ACTACTAC;GACCTGGACA;AAGCCACCACGG;ATGCCACTGATG;CCTGGAGACCAT
MOV10	ME11	ENSG00000155363	chr1	113215763	113243368	+	GACCATGG;GKACCGCATTGA;CCACCGAGGTCG;GTAAGCTGACCT;CTACTACA;CCAACATGCTGG;ACAGCGACTGGA;TTCGGGACGGAA;TACCGCTT
MOV10	ME14	ENSG00000155363	chr1	113215763	113243368	+	ATCGACGA;CGACATCAAG;AGSTGGAC;GACCAGTGGCAC;GGACGACGAG;CAACGACCTG;GATTACCATC;AAGCTGACCG;CAGATAACAA
MOV10	ME25	ENSG00000155363	chr1	113215763	113243368	+	GCCACACAGC
MRM1	ME14	ENSG00000129282	chr17	34958001	34965407	+	ATCGACGA;CGACATCAAG;AGSTGGAC;GACCAGTGGCAC;GGACGACGAG;CAACGACCTG;GATTACCATC;AAGCTGACCG;CAGATAACAA
MRM1	ME21	ENSG00000129282	chr17	34958001	34965407	+	TGACTCAGAGGT;TACCCTCTACCC
MRM1	ME25	ENSG00000129282	chr17	34958001	34965407	+	GCCACACAGC
MRM1	ME31	ENSG00000129282	chr17	34958001	34965407	+	ANTGGACT;CCAGTGACCAGA;ATACTCAAGC;RACTGSWWTGCA;TACAGACTCC;TACTTGAACC
MRPL10	ME14	ENSG00000159111	chr17	45900638	45908900	-	ATCGACGA;CGACATCAAG;AGSTGGAC;GACCAGTGGCAC;GGACGACGAG;CAACGACCTG;GATTACCATC;AAGCTGACCG;CAGATAACAA
MRPL14	ME14	ENSG00000180992	chr6	44081194	44095194	-	ATCGACGA;CGACATCAAG;AGSTGGAC;GACCAGTGGCAC;GGACGACGAG;CAACGACCTG;GATTACCATC;AAGCTGACCG;CAGATAACAA
MRPL16	ME13	ENSG00000166902	chr11	59573608	59578345	-	AGAGTCACTACA;GTGTACCA;AHACTGCTGACC
MRPL18	ME35	ENSG00000112110	chr6	160210844	160219468	+	TGGACACCGCTG;AGAGGTACCA;TGACAAGAAG;ACCTGCGGCCAC
MRPL27	ME32	ENSG00000108826	chr17	48445218	48450575	-	GCAGAGCCCAAC;TTTTACAT
MRPL28	ME21	ENSG00000086504	chr16	417384	420527	-	TGACTCAGAGGT;TACCCTCTACCC
MRPL32	ME11	ENSG00000106591	chr7	42971799	42988557	+	GACCATGG;GKACCGCATTGA;CCACCGAGGTCG;GTAAGCTGACCT;CTACTACA;CCAACATGCTGG;ACAGCGACTGGA;TTCGGGACGGAA;TACCGCTT
MRPL32	ME13	ENSG00000106591	chr7	42971799	42988557	+	AGAGTCACTACA;GTGTACCA;AHACTGCTGACC
MRPL32	ME14	ENSG00000106591	chr7	42971799	42988557	+	ATCGACGA;CGACATCAAG;AGSTGGAC;GACCAGTGGCAC;GGACGACGAG;CAACGACCTG;GATTACCATC;AAGCTGACCG;CAGATAACAA
MRPL32	ME25	ENSG00000106591	chr7	42971799	42988557	+	GCCACACAGC
MRPL37	ME14	ENSG00000116221	chr1	54649714	54691137	+	ATCGACGA;CGACATCAAG;AGSTGGAC;GACCAGTGGCAC;GGACGACGAG;CAACGACCTG;GATTACCATC;AAGCTGACCG;CAGATAACAA
MRPL42	ME21	ENSG00000198015	chr12	93861264	93897545	+	TGACTCAGAGGT;TACCCTCTACCC
MRPL43	ME7	ENSG00000055950	chr10	102729215	102747272	-	CAACATCATC;CTACGTCCTG;CAACGATGAC
MRPL44	ME14	ENSG00000135900	chr2	224822121	224832431	+	ATCGACGA;CGACATCAAG;AGSTGGAC;GACCAGTGGCAC;GGACGACGAG;CAACGACCTG;GATTACCATC;AAGCTGACCG;CAGATAACAA
MRPL54	ME14	ENSG00000183617	chr19	3762662	3768573	+	ATCGACGA;CGACATCAAG;AGSTGGAC;GACCAGTGGCAC;GGACGACGAG;CAACGACCTG;GATTACCATC;AAGCTGACCG;CAGATAACAA
MRPS30	ME7	ENSG00000112996	chr5	44809027	44820530	+	CAACATCATC;CTACGTCCTG;CAACGATGAC
MRPS30	ME13	ENSG00000112996	chr5	44809027	44820530	+	AGAGTCACTACA;GTGTACCA;AHACTGCTGACC
MRPS30	ME14	ENSG00000112996	chr5	44809027	44820530	+	ATCGACGA;CGACATCAAG;AGSTGGAC;GACCAGTGGCAC;GGACGACGAG;CAACGACCTG;GATTACCATC;AAGCTGACCG;CAGATAACAA
MRPS6	ME11	ENSG00000243927	chr21	35445524	35515334	+	GACCATGG;GKACCGCATTGA;CCACCGAGGTCG;GTAAGCTGACCT;CTACTACA;CCAACATGCTGG;ACAGCGACTGGA;TTCGGGACGGAA;TACCGCTT
MRPS6	ME14	ENSG00000243927	chr21	35445524	35515334	+	ATCGACGA;CGACATCAAG;AGSTGGAC;GACCAGTGGCAC;GGACGACGAG;CAACGACCTG;GATTACCATC;AAGCTGACCG;CAGATAACAA
MRPS6	ME31	ENSG00000243927	chr21	35445524	35515334	+	ANTGGACT;CCAGTGACCAGA;ATACTCAAGC;RACTGSWWTGCA;TACAGACTCC;TACTTGAACC
MSI1	ME20	ENSG00000135097	chr12	120779133	120806983	-	GGACAWGTATGA;AVTTTGAWGGAC;CTCGCCAAGGAC;GCAGTAGACCCG
MSI2	ME35	ENSG00000153944	chr17	55333212	55762046	+	TGGACACCGCTG;AGAGGTACCA;TGACAAGAAG;ACCTGCGGCCAC
MSN	ME7	ENSG00000147065	chrX	64808257	64961791	+	CAACATCATC;CTACGTCCTG;CAACGATGAC
MSN	ME12	ENSG00000147065	chrX	64808257	64961791	+	TWKYCAAACCAK;AACAACGA
MSN	ME13	ENSG00000147065	chrX	64808257	64961791	+	AGAGTCACTACA;GTGTACCA;AHACTGCTGACC
MSN	ME14	ENSG00000147065	chrX	64808257	64961791	+	ATCGACGA;CGACATCAAG;AGSTGGAC;GACCAGTGGCAC;GGACGACGAG;CAACGACCTG;GATTACCATC;AAGCTGACCG;CAGATAACAA
MSN	ME17	ENSG00000147065	chrX	64808257	64961791	+	KCGGACACTC;ACACGTTCHGGG
MSN	ME25	ENSG00000147065	chrX	64808257	64961791	+	GCCACACAGC
MSN	ME31	ENSG00000147065	chrX	64808257	64961791	+	ANTGGACT;CCAGTGACCAGA;ATACTCAAGC;RACTGSWWTGCA;TACAGACTCC;TACTTGAACC
MSN	ME32	ENSG00000147065	chrX	64808257	64961791	+	GCAGAGCCCAAC;TTTTACAT
MSN	ME35	ENSG00000147065	chrX	64808257	64961791	+	TGGACACCGCTG;AGAGGTACCA;TGACAAGAAG;ACCTGCGGCCAC
MTDH	ME12	ENSG00000147649	chr8	98656407	98740998	+	TWKYCAAACCAK;AACAACGA
MTDH	ME28	ENSG00000147649	chr8	98656407	98740998	+	AGCAACTCCGGC
MTHFSD	ME14	ENSG00000103248	chr16	86563782	86588841	-	ATCGACGA;CGACATCAAG;AGSTGGAC;GACCAGTGGCAC;GGACGACGAG;CAACGACCTG;GATTACCATC;AAGCTGACCG;CAGATAACAA
MTHFSD	ME25	ENSG00000103248	chr16	86563782	86588841	-	GCCACACAGC
MTHFSD	ME31	ENSG00000103248	chr16	86563782	86588841	-	ANTGGACT;CCAGTGACCAGA;ATACTCAAGC;RACTGSWWTGCA;TACAGACTCC;TACTTGAACC
MTRF1	ME7	ENSG00000120662	chr13	41790505	41837742	-	CAACATCATC;CTACGTCCTG;CAACGATGAC
MTRF1	ME31	ENSG00000120662	chr13	41790505	41837742	-	ANTGGACT;CCAGTGACCAGA;ATACTCAAGC;RACTGSWWTGCA;TACAGACTCC;TACTTGAACC
MYEF2	ME10	ENSG00000104177	chr15	48431625	48470714	-	ACTGAAAATRGA;ACCGTTGGAG
MYEF2	ME39	ENSG00000104177	chr15	48431625	48470714	-	CCAAGTACATCG;ATGAGCAC
MYH9	ME12	ENSG00000100345	chr22	36677327	36784063	-	TWKYCAAACCAK;AACAACGA
MYH9	ME35	ENSG00000100345	chr22	36677327	36784063	-	TGGACACCGCTG;AGAGGTACCA;TGACAAGAAG;ACCTGCGGCCAC
MYO5A	ME8	ENSG00000197535	chr15	52599480	52821247	-	CCCCACAGCC;ATTGACCTGGAG;
MYO5A	ME37	ENSG00000197535	chr15	52599480	52821247	-	TACGATCG;CCCSMCWGACMG;CCACCAGCCGGG
NABP1	ME12	ENSG00000173559	chr2	192542794	192561385	+	TWKYCAAACCAK;AACAACGA
NABP1	ME28	ENSG00000173559	chr2	192542794	192561385	+	AGCAACTCCGGC
NABP1	ME35	ENSG00000173559	chr2	192542794	192561385	+	TGGACACCGCTG;AGAGGTACCA;TGACAAGAAG;ACCTGCGGCCAC
NANOS1	ME11	ENSG00000188613	chr10	120789228	120793854	+	GACCATGG;GKACCGCATTGA;CCACCGAGGTCG;GTAAGCTGACCT;CTACTACA;CCAACATGCTGG;ACAGCGACTGGA;TTCGGGACGGAA;TACCGCTT
NANOS1	ME13	ENSG00000188613	chr10	120789228	120793854	+	AGAGTCACTACA;GTGTACCA;AHACTGCTGACC
NANOS1	ME14	ENSG00000188613	chr10	120789228	120793854	+	ATCGACGA;CGACATCAAG;AGSTGGAC;GACCAGTGGCAC;GGACGACGAG;CAACGACCTG;GATTACCATC;AAGCTGACCG;CAGATAACAA
NANOS1	ME21	ENSG00000188613	chr10	120789228	120793854	+	TGACTCAGAGGT;TACCCTCTACCC
NANOS1	ME25	ENSG00000188613	chr10	120789228	120793854	+	GCCACACAGC
NAP1L4	ME3	ENSG00000205531	chr11	2965667	3013607	-	ACTACTAC;GACCTGGACA;AAGCCACCACGG;ATGCCACTGATG;CCTGGAGACCAT
NAT10	ME18	ENSG00000135372	chr11	34127149	34169217	+	GGACCCAGCA
NBPF10	ME4	ENSG00000163386	chr1	145289772	145370303	+	TGGTACTCTG;AACAACAA;GCACTGGACGGG
NBPF10	ME7	ENSG00000163386	chr1	145289772	145370303	+	CAACATCATC;CTACGTCCTG;CAACGATGAC
NBPF10	ME17	ENSG00000163386	chr1	145289772	145370303	+	KCGGACACTC;ACACGTTCHGGG
NBPF10	ME25	ENSG00000163386	chr1	145289772	145370303	+	GCCACACAGC
NBPF10	ME28	ENSG00000163386	chr1	145289772	145370303	+	AGCAACTCCGGC
NCBP2	ME3	ENSG00000114503	chr3	196662273	196669468	-	ACTACTAC;GACCTGGACA;AAGCCACCACGG;ATGCCACTGATG;CCTGGAGACCAT
NCBP2	ME11	ENSG00000114503	chr3	196662273	196669468	-	GACCATGG;GKACCGCATTGA;CCACCGAGGTCG;GTAAGCTGACCT;CTACTACA;CCAACATGCTGG;ACAGCGACTGGA;TTCGGGACGGAA;TACCGCTT
NCBP2	ME14	ENSG00000114503	chr3	196662273	196669468	-	ATCGACGA;CGACATCAAG;AGSTGGAC;GACCAGTGGCAC;GGACGACGAG;CAACGACCTG;GATTACCATC;AAGCTGACCG;CAGATAACAA
NCBP2	ME25	ENSG00000114503	chr3	196662273	196669468	-	GCCACACAGC
NCBP2	ME31	ENSG00000114503	chr3	196662273	196669468	-	ANTGGACT;CCAGTGACCAGA;ATACTCAAGC;RACTGSWWTGCA;TACAGACTCC;TACTTGAACC
NCOA5	ME14	ENSG00000124160	chr20	44689624	44718591	-	ATCGACGA;CGACATCAAG;AGSTGGAC;GACCAGTGGCAC;GGACGACGAG;CAACGACCTG;GATTACCATC;AAGCTGACCG;CAGATAACAA
NDUFV3	ME11	ENSG00000160194	chr21	44299754	44333414	+	GACCATGG;GKACCGCATTGA;CCACCGAGGTCG;GTAAGCTGACCT;CTACTACA;CCAACATGCTGG;ACAGCGACTGGA;TTCGGGACGGAA;TACCGCTT
NDUFV3	ME13	ENSG00000160194	chr21	44299754	44333414	+	AGAGTCACTACA;GTGTACCA;AHACTGCTGACC
NDUFV3	ME14	ENSG00000160194	chr21	44299754	44333414	+	ATCGACGA;CGACATCAAG;AGSTGGAC;GACCAGTGGCAC;GGACGACGAG;CAACGACCTG;GATTACCATC;AAGCTGACCG;CAGATAACAA
NDUFV3	ME25	ENSG00000160194	chr21	44299754	44333414	+	GCCACACAGC
NDUFV3	ME31	ENSG00000160194	chr21	44299754	44333414	+	ANTGGACT;CCAGTGACCAGA;ATACTCAAGC;RACTGSWWTGCA;TACAGACTCC;TACTTGAACC
NFX1	ME25	ENSG00000086102	chr9	33290509	33371155	+	GCCACACAGC
NGRN	ME11	ENSG00000182768	chr15	90808891	90816463	+	GACCATGG;GKACCGCATTGA;CCACCGAGGTCG;GTAAGCTGACCT;CTACTACA;CCAACATGCTGG;ACAGCGACTGGA;TTCGGGACGGAA;TACCGCTT
NGRN	ME14	ENSG00000182768	chr15	90808891	90816463	+	ATCGACGA;CGACATCAAG;AGSTGGAC;GACCAGTGGCAC;GGACGACGAG;CAACGACCTG;GATTACCATC;AAGCTGACCG;CAGATAACAA
NOL3	ME12	ENSG00000140939	chr16	67204057	67209643	+	TWKYCAAACCAK;AACAACGA
NOL8	ME31	ENSG00000198000	chr9	95059640	95087918	-	ANTGGACT;CCAGTGACCAGA;ATACTCAAGC;RACTGSWWTGCA;TACAGACTCC;TACTTGAACC
NOP10	ME7	ENSG00000182117	chr15	34633917	34635378	-	CAACATCATC;CTACGTCCTG;CAACGATGAC
NOP10	ME11	ENSG00000182117	chr15	34633917	34635378	-	GACCATGG;GKACCGCATTGA;CCACCGAGGTCG;GTAAGCTGACCT;CTACTACA;CCAACATGCTGG;ACAGCGACTGGA;TTCGGGACGGAA;TACCGCTT
NOP10	ME13	ENSG00000182117	chr15	34633917	34635378	-	AGAGTCACTACA;GTGTACCA;AHACTGCTGACC
NOP10	ME14	ENSG00000182117	chr15	34633917	34635378	-	ATCGACGA;CGACATCAAG;AGSTGGAC;GACCAGTGGCAC;GGACGACGAG;CAACGACCTG;GATTACCATC;AAGCTGACCG;CAGATAACAA
NOP10	ME32	ENSG00000182117	chr15	34633917	34635378	-	GCAGAGCCCAAC;TTTTACAT
NOP2	ME14	ENSG00000111641	chr12	6666029	6677857	-	ATCGACGA;CGACATCAAG;AGSTGGAC;GACCAGTGGCAC;GGACGACGAG;CAACGACCTG;GATTACCATC;AAGCTGACCG;CAGATAACAA
NOP56	ME3	ENSG00000101361	chr20	2632791	2639039	+	ACTACTAC;GACCTGGACA;AAGCCACCACGG;ATGCCACTGATG;CCTGGAGACCAT
NOP56	ME14	ENSG00000101361	chr20	2632791	2639039	+	ATCGACGA;CGACATCAAG;AGSTGGAC;GACCAGTGGCAC;GGACGACGAG;CAACGACCTG;GATTACCATC;AAGCTGACCG;CAGATAACAA
NOP56	ME31	ENSG00000101361	chr20	2632791	2639039	+	ANTGGACT;CCAGTGACCAGA;ATACTCAAGC;RACTGSWWTGCA;TACAGACTCC;TACTTGAACC
NOP9	ME14	ENSG00000196943	chr14	24769068	24778330	+	ATCGACGA;CGACATCAAG;AGSTGGAC;GACCAGTGGCAC;GGACGACGAG;CAACGACCTG;GATTACCATC;AAGCTGACCG;CAGATAACAA
NQO1	ME33	ENSG00000181019	chr16	69740899	69760854	-	CCTGACACGGCC;GTTCACCGCC;ACCTGGCCAACA
NR3C1	ME12	ENSG00000113580	chr5	142657496	142815077	-	TWKYCAAACCAK;AACAACGA
NR3C1	ME13	ENSG00000113580	chr5	142657496	142815077	-	AGAGTCACTACA;GTGTACCA;AHACTGCTGACC
NR3C1	ME14	ENSG00000113580	chr5	142657496	142815077	-	ATCGACGA;CGACATCAAG;AGSTGGAC;GACCAGTGGCAC;GGACGACGAG;CAACGACCTG;GATTACCATC;AAGCTGACCG;CAGATAACAA
NSRP1	ME14	ENSG00000126653	chr17	28442539	28513493	+	ATCGACGA;CGACATCAAG;AGSTGGAC;GACCAGTGGCAC;GGACGACGAG;CAACGACCTG;GATTACCATC;AAGCTGACCG;CAGATAACAA
NSRP1	ME25	ENSG00000126653	chr17	28442539	28513493	+	GCCACACAGC
NSRP1	ME31	ENSG00000126653	chr17	28442539	28513493	+	ANTGGACT;CCAGTGACCAGA;ATACTCAAGC;RACTGSWWTGCA;TACAGACTCC;TACTTGAACC
NSUN3	ME31	ENSG00000178694	chr3	93781760	93847389	+	ANTGGACT;CCAGTGACCAGA;ATACTCAAGC;RACTGSWWTGCA;TACAGACTCC;TACTTGAACC
NSUN5P2	ME11	ENSG00000106133	chr7	72418120	72425329	-	GACCATGG;GKACCGCATTGA;CCACCGAGGTCG;GTAAGCTGACCT;CTACTACA;CCAACATGCTGG;ACAGCGACTGGA;TTCGGGACGGAA;TACCGCTT
NSUN5P2	ME12	ENSG00000106133	chr7	72418120	72425329	-	TWKYCAAACCAK;AACAACGA
NSUN5P2	ME13	ENSG00000106133	chr7	72418120	72425329	-	AGAGTCACTACA;GTGTACCA;AHACTGCTGACC
NSUN5P2	ME14	ENSG00000106133	chr7	72418120	72425329	-	ATCGACGA;CGACATCAAG;AGSTGGAC;GACCAGTGGCAC;GGACGACGAG;CAACGACCTG;GATTACCATC;AAGCTGACCG;CAGATAACAA
NSUN5P2	ME19	ENSG00000106133	chr7	72418120	72425329	-	TGGACATG;AGAACTGT;CCAAGGACATCC;AHACTGAAAGTA
NSUN5P2	ME21	ENSG00000106133	chr7	72418120	72425329	-	TGACTCAGAGGT;TACCCTCTACCC
NSUN5P2	ME25	ENSG00000106133	chr7	72418120	72425329	-	GCCACACAGC
NSUN6	ME14	ENSG00000241058	chr10	18834490	18940551	-	ATCGACGA;CGACATCAAG;AGSTGGAC;GACCAGTGGCAC;GGACGACGAG;CAACGACCTG;GATTACCATC;AAGCTGACCG;CAGATAACAA
NSUN6	ME31	ENSG00000241058	chr10	18834490	18940551	-	ANTGGACT;CCAGTGACCAGA;ATACTCAAGC;RACTGSWWTGCA;TACAGACTCC;TACTTGAACC
NSUN7	ME12	ENSG00000179299	chr4	40751914	40812002	+	TWKYCAAACCAK;AACAACGA
NSUN7	ME28	ENSG00000179299	chr4	40751914	40812002	+	AGCAACTCCGGC
NUDT16	ME11	ENSG00000198585	chr3	131100515	131107674	+	GACCATGG;GKACCGCATTGA;CCACCGAGGTCG;GTAAGCTGACCT;CTACTACA;CCAACATGCTGG;ACAGCGACTGGA;TTCGGGACGGAA;TACCGCTT
NUDT16	ME14	ENSG00000198585	chr3	131100515	131107674	+	ATCGACGA;CGACATCAAG;AGSTGGAC;GACCAGTGGCAC;GGACGACGAG;CAACGACCTG;GATTACCATC;AAGCTGACCG;CAGATAACAA
NUDT21	ME22	ENSG00000167005	chr16	56463045	56486111	-	GGCGTGGCAC;AGAATCACAT
NUDT4	ME11	ENSG00000173598	chr12	93771659	93797024	+	GACCATGG;GKACCGCATTGA;CCACCGAGGTCG;GTAAGCTGACCT;CTACTACA;CCAACATGCTGG;ACAGCGACTGGA;TTCGGGACGGAA;TACCGCTT
NUDT4	ME13	ENSG00000173598	chr12	93771659	93797024	+	AGAGTCACTACA;GTGTACCA;AHACTGCTGACC
NUDT4	ME14	ENSG00000173598	chr12	93771659	93797024	+	ATCGACGA;CGACATCAAG;AGSTGGAC;GACCAGTGGCAC;GGACGACGAG;CAACGACCTG;GATTACCATC;AAGCTGACCG;CAGATAACAA
NUDT5	ME12	ENSG00000165609	chr10	12207324	12238143	-	TWKYCAAACCAK;AACAACGA
NUFIP1	ME13	ENSG00000083635	chr13	45513384	45563618	-	AGAGTCACTACA;GTGTACCA;AHACTGCTGACC
NUFIP1	ME14	ENSG00000083635	chr13	45513384	45563618	-	ATCGACGA;CGACATCAAG;AGSTGGAC;GACCAGTGGCAC;GGACGACGAG;CAACGACCTG;GATTACCATC;AAGCTGACCG;CAGATAACAA
NUFIP1	ME25	ENSG00000083635	chr13	45513384	45563618	-	GCCACACAGC
NUFIP2	ME3	ENSG00000108256	chr17	27582854	27621136	-	ACTACTAC;GACCTGGACA;AAGCCACCACGG;ATGCCACTGATG;CCTGGAGACCAT
NUFIP2	ME7	ENSG00000108256	chr17	27582854	27621136	-	CAACATCATC;CTACGTCCTG;CAACGATGAC
NUFIP2	ME13	ENSG00000108256	chr17	27582854	27621136	-	AGAGTCACTACA;GTGTACCA;AHACTGCTGACC
NUFIP2	ME14	ENSG00000108256	chr17	27582854	27621136	-	ATCGACGA;CGACATCAAG;AGSTGGAC;GACCAGTGGCAC;GGACGACGAG;CAACGACCTG;GATTACCATC;AAGCTGACCG;CAGATAACAA
NUFIP2	ME25	ENSG00000108256	chr17	27582854	27621136	-	GCCACACAGC
NUFIP2	ME31	ENSG00000108256	chr17	27582854	27621136	-	ANTGGACT;CCAGTGACCAGA;ATACTCAAGC;RACTGSWWTGCA;TACAGACTCC;TACTTGAACC
NUPL2	ME15	ENSG00000136243	chr7	23221446	23240630	+	CAAGGACAATGA;AGAGCACCGGGA;TCTACCAG;SGATGAGAACTT;CCTAGCCAAC;GCTGAGGACG
NUPL2	ME23	ENSG00000136243	chr7	23221446	23240630	+	GACCGCAA;AATCTAGACTGG;GAACGCCATGAC;GGCACAGATGCC;CATCAGTACATC;GACCRGCGCAAC;CGTGTCACTG
NUPL2	ME29	ENSG00000136243	chr7	23221446	23240630	+	CAACAAGAAG
NUPL2	ME31	ENSG00000136243	chr7	23221446	23240630	+	ANTGGACT;CCAGTGACCAGA;ATACTCAAGC;RACTGSWWTGCA;TACAGACTCC;TACTTGAACC
NUPL2	ME37	ENSG00000136243	chr7	23221446	23240630	+	TACGATCG;CCCSMCWGACMG;CCACCAGCCGGG
NUSAP1	ME14	ENSG00000137804	chr15	41624892	41673248	+	ATCGACGA;CGACATCAAG;AGSTGGAC;GACCAGTGGCAC;GGACGACGAG;CAACGACCTG;GATTACCATC;AAGCTGACCG;CAGATAACAA
NXF3	ME8	ENSG00000147206	chrX	102330738	102348157	-	CCCCACAGCC;ATTGACCTGGAG;
NXF3	ME29	ENSG00000147206	chrX	102330738	102348157	-	CAACAAGAAG
NXF3	ME37	ENSG00000147206	chrX	102330738	102348157	-	TACGATCG;CCCSMCWGACMG;CCACCAGCCGGG
P4HB	ME11	ENSG00000185624	chr17	79801035	79818570	-	GACCATGG;GKACCGCATTGA;CCACCGAGGTCG;GTAAGCTGACCT;CTACTACA;CCAACATGCTGG;ACAGCGACTGGA;TTCGGGACGGAA;TACCGCTT
P4HB	ME12	ENSG00000185624	chr17	79801035	79818570	-	TWKYCAAACCAK;AACAACGA
P4HB	ME13	ENSG00000185624	chr17	79801035	79818570	-	AGAGTCACTACA;GTGTACCA;AHACTGCTGACC
P4HB	ME14	ENSG00000185624	chr17	79801035	79818570	-	ATCGACGA;CGACATCAAG;AGSTGGAC;GACCAGTGGCAC;GGACGACGAG;CAACGACCTG;GATTACCATC;AAGCTGACCG;CAGATAACAA
P4HB	ME25	ENSG00000185624	chr17	79801035	79818570	-	GCCACACAGC
PABPC1L	ME31	ENSG00000101104	chr20	43538703	43587676	+	ANTGGACT;CCAGTGACCAGA;ATACTCAAGC;RACTGSWWTGCA;TACAGACTCC;TACTTGAACC
PABPC3	ME35	ENSG00000151846	chr13	25670300	25673389	+	TGGACACCGCTG;AGAGGTACCA;TGACAAGAAG;ACCTGCGGCCAC
PABPC3	ME40	ENSG00000151846	chr13	25670300	25673389	+	GGACCCCTGG
PAIP2	ME14	ENSG00000120727	chr5	138677276	138705406	+	ATCGACGA;CGACATCAAG;AGSTGGAC;GACCAGTGGCAC;GGACGACGAG;CAACGACCTG;GATTACCATC;AAGCTGACCG;CAGATAACAA
PAPD5	ME12	ENSG00000121274	chr16	50186829	50269221	+	TWKYCAAACCAK;AACAACGA
PAPD5	ME21	ENSG00000121274	chr16	50186829	50269221	+	TGACTCAGAGGT;TACCCTCTACCC
PARK7	ME36	ENSG00000116288	chr1	8014351	8045565	+	CCTCTACCAC
PARP12	ME10	ENSG00000059378	chr7	139723544	139763521	-	ACTGAAAATRGA;ACCGTTGGAG
PARP12	ME13	ENSG00000059378	chr7	139723544	139763521	-	AGAGTCACTACA;GTGTACCA;AHACTGCTGACC
PATL1	ME14	ENSG00000166889	chr11	59404189	59436453	-	ATCGACGA;CGACATCAAG;AGSTGGAC;GACCAGTGGCAC;GGACGACGAG;CAACGACCTG;GATTACCATC;AAGCTGACCG;CAGATAACAA
PATL1	ME25	ENSG00000166889	chr11	59404189	59436453	-	GCCACACAGC
PATL1	ME31	ENSG00000166889	chr11	59404189	59436453	-	ANTGGACT;CCAGTGACCAGA;ATACTCAAGC;RACTGSWWTGCA;TACAGACTCC;TACTTGAACC
PCBP1	ME11	ENSG00000169564	chr2	70314585	70316332	+	GACCATGG;GKACCGCATTGA;CCACCGAGGTCG;GTAAGCTGACCT;CTACTACA;CCAACATGCTGG;ACAGCGACTGGA;TTCGGGACGGAA;TACCGCTT
PCBP1	ME13	ENSG00000169564	chr2	70314585	70316332	+	AGAGTCACTACA;GTGTACCA;AHACTGCTGACC
PCBP1	ME14	ENSG00000169564	chr2	70314585	70316332	+	ATCGACGA;CGACATCAAG;AGSTGGAC;GACCAGTGGCAC;GGACGACGAG;CAACGACCTG;GATTACCATC;AAGCTGACCG;CAGATAACAA
PCBP1	ME25	ENSG00000169564	chr2	70314585	70316332	+	GCCACACAGC
PCBP1	ME31	ENSG00000169564	chr2	70314585	70316332	+	ANTGGACT;CCAGTGACCAGA;ATACTCAAGC;RACTGSWWTGCA;TACAGACTCC;TACTTGAACC
PCF11	ME31	ENSG00000165494	chr11	82868030	82898493	+	ANTGGACT;CCAGTGACCAGA;ATACTCAAGC;RACTGSWWTGCA;TACAGACTCC;TACTTGAACC
PDAP1	ME14	ENSG00000106244	chr7	98989671	99006452	-	ATCGACGA;CGACATCAAG;AGSTGGAC;GACCAGTGGCAC;GGACGACGAG;CAACGACCTG;GATTACCATC;AAGCTGACCG;CAGATAACAA
PDIA3	ME26	ENSG00000167004	chr15	44038590	44065477	+	ACTACGAGAA;CCTCTACC;GAGGCCACAGCC;ACAGCGCCCT;TTAAACCCTC;CCCACACRGGGC
PDIA4	ME9	ENSG00000155660	chr7	148700154	148725733	-	GCCACCAT;TGAACTTT;ACCACYGAAGAG;ATACAACCAT;ACACTATCCT
PDIA4	ME11	ENSG00000155660	chr7	148700154	148725733	-	GACCATGG;GKACCGCATTGA;CCACCGAGGTCG;GTAAGCTGACCT;CTACTACA;CCAACATGCTGG;ACAGCGACTGGA;TTCGGGACGGAA;TACCGCTT
PDIA4	ME14	ENSG00000155660	chr7	148700154	148725733	-	ATCGACGA;CGACATCAAG;AGSTGGAC;GACCAGTGGCAC;GGACGACGAG;CAACGACCTG;GATTACCATC;AAGCTGACCG;CAGATAACAA
PDIA4	ME24	ENSG00000155660	chr7	148700154	148725733	-	AGACCCAG
PDIA4	ME26	ENSG00000155660	chr7	148700154	148725733	-	ACTACGAGAA;CCTCTACC;GAGGCCACAGCC;ACAGCGCCCT;TTAAACCCTC;CCCACACRGGGC
PEBP1	ME3	ENSG00000089220	chr12	118573663	118583389	+	ACTACTAC;GACCTGGACA;AAGCCACCACGG;ATGCCACTGATG;CCTGGAGACCAT
PEBP1	ME6	ENSG00000089220	chr12	118573663	118583389	+	ACTACAAGGA;GACAACGT;TATGACGA;TGAGCTGGACAA;AGCCAGACCAAG;TAGGTCACAGGT;CTTTTTCACTCT
PEBP1	ME11	ENSG00000089220	chr12	118573663	118583389	+	GACCATGG;GKACCGCATTGA;CCACCGAGGTCG;GTAAGCTGACCT;CTACTACA;CCAACATGCTGG;ACAGCGACTGGA;TTCGGGACGGAA;TACCGCTT
PEBP1	ME14	ENSG00000089220	chr12	118573663	118583389	+	ATCGACGA;CGACATCAAG;AGSTGGAC;GACCAGTGGCAC;GGACGACGAG;CAACGACCTG;GATTACCATC;AAGCTGACCG;CAGATAACAA
PEBP1	ME25	ENSG00000089220	chr12	118573663	118583389	+	GCCACACAGC
PEBP1	ME31	ENSG00000089220	chr12	118573663	118583389	+	ANTGGACT;CCAGTGACCAGA;ATACTCAAGC;RACTGSWWTGCA;TACAGACTCC;TACTTGAACC
PEF1	ME11	ENSG00000162517	chr1	32095463	32110497	-	GACCATGG;GKACCGCATTGA;CCACCGAGGTCG;GTAAGCTGACCT;CTACTACA;CCAACATGCTGG;ACAGCGACTGGA;TTCGGGACGGAA;TACCGCTT
PEF1	ME14	ENSG00000162517	chr1	32095463	32110497	-	ATCGACGA;CGACATCAAG;AGSTGGAC;GACCAGTGGCAC;GGACGACGAG;CAACGACCTG;GATTACCATC;AAGCTGACCG;CAGATAACAA
PFN1	ME14	ENSG00000108518	chr17	4848947	4852356	-	ATCGACGA;CGACATCAAG;AGSTGGAC;GACCAGTGGCAC;GGACGACGAG;CAACGACCTG;GATTACCATC;AAGCTGACCG;CAGATAACAA
PFN1	ME19	ENSG00000108518	chr17	4848947	4852356	-	TGGACATG;AGAACTGT;CCAAGGACATCC;AHACTGAAAGTA
PHAX	ME11	ENSG00000164902	chr5	125935960	125962944	+	GACCATGG;GKACCGCATTGA;CCACCGAGGTCG;GTAAGCTGACCT;CTACTACA;CCAACATGCTGG;ACAGCGACTGGA;TTCGGGACGGAA;TACCGCTT
PIWIL4	ME8	ENSG00000134627	chr11	94277006	94354587	+	CCCCACAGCC;ATTGACCTGGAG;
PIWIL4	ME37	ENSG00000134627	chr11	94277006	94354587	+	TACGATCG;CCCSMCWGACMG;CCACCAGCCGGG
PKP3	ME37	ENSG00000184363	chr11	392614	404908	+	TACGATCG;CCCSMCWGACMG;CCACCAGCCGGG
PLEC	ME12	ENSG00000178209	chr8	144989321	145050902	-	TWKYCAAACCAK;AACAACGA
PLEC	ME21	ENSG00000178209	chr8	144989321	145050902	-	TGACTCAGAGGT;TACCCTCTACCC
PNISR	ME3	ENSG00000132424	chr6	99845927	99873207	-	ACTACTAC;GACCTGGACA;AAGCCACCACGG;ATGCCACTGATG;CCTGGAGACCAT
PNISR	ME7	ENSG00000132424	chr6	99845927	99873207	-	CAACATCATC;CTACGTCCTG;CAACGATGAC
PNISR	ME22	ENSG00000132424	chr6	99845927	99873207	-	GGCGTGGCAC;AGAATCACAT
PNISR	ME31	ENSG00000132424	chr6	99845927	99873207	-	ANTGGACT;CCAGTGACCAGA;ATACTCAAGC;RACTGSWWTGCA;TACAGACTCC;TACTTGAACC
PNISR	ME32	ENSG00000132424	chr6	99845927	99873207	-	GCAGAGCCCAAC;TTTTACAT
PNISR	ME37	ENSG00000132424	chr6	99845927	99873207	-	TACGATCG;CCCSMCWGACMG;CCACCAGCCGGG
PNN	ME14	ENSG00000100941	chr14	39644387	39652422	+	ATCGACGA;CGACATCAAG;AGSTGGAC;GACCAGTGGCAC;GGACGACGAG;CAACGACCTG;GATTACCATC;AAGCTGACCG;CAGATAACAA
PNN	ME25	ENSG00000100941	chr14	39644387	39652422	+	GCCACACAGC
POLDIP3	ME3	ENSG00000100227	chr22	42979727	43010968	-	ACTACTAC;GACCTGGACA;AAGCCACCACGG;ATGCCACTGATG;CCTGGAGACCAT
POLDIP3	ME11	ENSG00000100227	chr22	42979727	43010968	-	GACCATGG;GKACCGCATTGA;CCACCGAGGTCG;GTAAGCTGACCT;CTACTACA;CCAACATGCTGG;ACAGCGACTGGA;TTCGGGACGGAA;TACCGCTT
POLDIP3	ME14	ENSG00000100227	chr22	42979727	43010968	-	ATCGACGA;CGACATCAAG;AGSTGGAC;GACCAGTGGCAC;GGACGACGAG;CAACGACCTG;GATTACCATC;AAGCTGACCG;CAGATAACAA
POLDIP3	ME25	ENSG00000100227	chr22	42979727	43010968	-	GCCACACAGC
POLDIP3	ME31	ENSG00000100227	chr22	42979727	43010968	-	ANTGGACT;CCAGTGACCAGA;ATACTCAAGC;RACTGSWWTGCA;TACAGACTCC;TACTTGAACC
POLR2A	ME8	ENSG00000181222	chr17	7387685	7417933	+	CCCCACAGCC;ATTGACCTGGAG;
POLR2D	ME33	ENSG00000144231	chr2	128603840	128615731	-	CCTGACACGGCC;GTTCACCGCC;ACCTGGCCAACA
POLR2G	ME2	ENSG00000168002	chr11	62529016	62534182	+	TATGACCGCAGA
POLR2G	ME15	ENSG00000168002	chr11	62529016	62534182	+	CAAGGACAATGA;AGAGCACCGGGA;TCTACCAG;SGATGAGAACTT;CCTAGCCAAC;GCTGAGGACG
POLR2G	ME20	ENSG00000168002	chr11	62529016	62534182	+	GGACAWGTATGA;AVTTTGAWGGAC;CTCGCCAAGGAC;GCAGTAGACCCG
POLR2G	ME23	ENSG00000168002	chr11	62529016	62534182	+	GACCGCAA;AATCTAGACTGG;GAACGCCATGAC;GGCACAGATGCC;CATCAGTACATC;GACCRGCGCAAC;CGTGTCACTG
POLR2G	ME38	ENSG00000168002	chr11	62529016	62534182	+	GACRAYGKGMGK;TCGACCGC
POP1	ME6	ENSG00000104356	chr8	99129525	99172062	+	ACTACAAGGA;GACAACGT;TATGACGA;TGAGCTGGACAA;AGCCAGACCAAG;TAGGTCACAGGT;CTTTTTCACTCT
POP7	ME11	ENSG00000172336	chr7	100303676	100305118	+	GACCATGG;GKACCGCATTGA;CCACCGAGGTCG;GTAAGCTGACCT;CTACTACA;CCAACATGCTGG;ACAGCGACTGGA;TTCGGGACGGAA;TACCGCTT
POP7	ME14	ENSG00000172336	chr7	100303676	100305118	+	ATCGACGA;CGACATCAAG;AGSTGGAC;GACCAGTGGCAC;GGACGACGAG;CAACGACCTG;GATTACCATC;AAGCTGACCG;CAGATAACAA
PPAN	ME14	ENSG00000130810	chr19	10216965	10225414	+	ATCGACGA;CGACATCAAG;AGSTGGAC;GACCAGTGGCAC;GGACGACGAG;CAACGACCTG;GATTACCATC;AAGCTGACCG;CAGATAACAA
PPIB	ME11	ENSG00000166794	chr15	64448011	64455404	-	GACCATGG;GKACCGCATTGA;CCACCGAGGTCG;GTAAGCTGACCT;CTACTACA;CCAACATGCTGG;ACAGCGACTGGA;TTCGGGACGGAA;TACCGCTT
PPIB	ME14	ENSG00000166794	chr15	64448011	64455404	-	ATCGACGA;CGACATCAAG;AGSTGGAC;GACCAGTGGCAC;GGACGACGAG;CAACGACCTG;GATTACCATC;AAGCTGACCG;CAGATAACAA
PPIB	ME21	ENSG00000166794	chr15	64448011	64455404	-	TGACTCAGAGGT;TACCCTCTACCC
PRDM14	ME12	ENSG00000147596	chr8	70963886	70983928	-	TWKYCAAACCAK;AACAACGA
PRDM14	ME28	ENSG00000147596	chr8	70963886	70983928	-	AGCAACTCCGGC
PRKRIP1	ME14	ENSG00000128563	chr7	102004319	102067123	+	ATCGACGA;CGACATCAAG;AGSTGGAC;GACCAGTGGCAC;GGACGACGAG;CAACGACCTG;GATTACCATC;AAGCTGACCG;CAGATAACAA
PRKRIP1	ME31	ENSG00000128563	chr7	102004319	102067123	+	ANTGGACT;CCAGTGACCAGA;ATACTCAAGC;RACTGSWWTGCA;TACAGACTCC;TACTTGAACC
PRPF3	ME7	ENSG00000117360	chr1	150293925	150325671	+	CAACATCATC;CTACGTCCTG;CAACGATGAC
PRPF3	ME14	ENSG00000117360	chr1	150293925	150325671	+	ATCGACGA;CGACATCAAG;AGSTGGAC;GACCAGTGGCAC;GGACGACGAG;CAACGACCTG;GATTACCATC;AAGCTGACCG;CAGATAACAA
PRPF3	ME31	ENSG00000117360	chr1	150293925	150325671	+	ANTGGACT;CCAGTGACCAGA;ATACTCAAGC;RACTGSWWTGCA;TACAGACTCC;TACTTGAACC
PRPF38B	ME7	ENSG00000134186	chr1	109234945	109244425	+	CAACATCATC;CTACGTCCTG;CAACGATGAC
PRPF38B	ME14	ENSG00000134186	chr1	109234945	109244425	+	ATCGACGA;CGACATCAAG;AGSTGGAC;GACCAGTGGCAC;GGACGACGAG;CAACGACCTG;GATTACCATC;AAGCTGACCG;CAGATAACAA
PRPF38B	ME25	ENSG00000134186	chr1	109234945	109244425	+	GCCACACAGC
PRPF38B	ME31	ENSG00000134186	chr1	109234945	109244425	+	ANTGGACT;CCAGTGACCAGA;ATACTCAAGC;RACTGSWWTGCA;TACAGACTCC;TACTTGAACC
PRPF39	ME11	ENSG00000185246	chr14	45553302	45585485	+	GACCATGG;GKACCGCATTGA;CCACCGAGGTCG;GTAAGCTGACCT;CTACTACA;CCAACATGCTGG;ACAGCGACTGGA;TTCGGGACGGAA;TACCGCTT
PRPF39	ME14	ENSG00000185246	chr14	45553302	45585485	+	ATCGACGA;CGACATCAAG;AGSTGGAC;GACCAGTGGCAC;GGACGACGAG;CAACGACCTG;GATTACCATC;AAGCTGACCG;CAGATAACAA
PRPF39	ME16	ENSG00000185246	chr14	45553302	45585485	+	TGGAGAACTT;AAGGACTGCCTG
PRPF39	ME19	ENSG00000185246	chr14	45553302	45585485	+	TGGACATG;AGAACTGT;CCAAGGACATCC;AHACTGAAAGTA
PRPF40A	ME21	ENSG00000196504	chr2	153508107	153574511	-	TGACTCAGAGGT;TACCCTCTACCC
PRPF40B	ME7	ENSG00000110844	chr12	49962001	50038449	+	CAACATCATC;CTACGTCCTG;CAACGATGAC
PRPF40B	ME31	ENSG00000110844	chr12	49962001	50038449	+	ANTGGACT;CCAGTGACCAGA;ATACTCAAGC;RACTGSWWTGCA;TACAGACTCC;TACTTGAACC
PRRC2C	ME18	ENSG00000117523	chr1	171454651	171562650	+	GGACCCAGCA
PSIP1	ME22	ENSG00000164985	chr9	15464064	15511017	-	GGCGTGGCAC;AGAATCACAT
PSTK	ME15	ENSG00000179988	chr10	124713897	124757029	+	CAAGGACAATGA;AGAGCACCGGGA;TCTACCAG;SGATGAGAACTT;CCTAGCCAAC;GCTGAGGACG
PSTK	ME38	ENSG00000179988	chr10	124713897	124757029	+	GACRAYGKGMGK;TCGACCGC
PTCD1	ME12	ENSG00000106246	chr7	99014362	99063787	-	TWKYCAAACCAK;AACAACGA
PTCD1	ME13	ENSG00000106246	chr7	99014362	99063787	-	AGAGTCACTACA;GTGTACCA;AHACTGCTGACC
PTCD1	ME14	ENSG00000106246	chr7	99014362	99063787	-	ATCGACGA;CGACATCAAG;AGSTGGAC;GACCAGTGGCAC;GGACGACGAG;CAACGACCTG;GATTACCATC;AAGCTGACCG;CAGATAACAA
PTCD1	ME21	ENSG00000106246	chr7	99014362	99063787	-	TGACTCAGAGGT;TACCCTCTACCC
PTCD1	ME25	ENSG00000106246	chr7	99014362	99063787	-	GCCACACAGC
PTPN1	ME13	ENSG00000196396	chr20	49126891	49201299	+	AGAGTCACTACA;GTGTACCA;AHACTGCTGACC
PTPN1	ME14	ENSG00000196396	chr20	49126891	49201299	+	ATCGACGA;CGACATCAAG;AGSTGGAC;GACCAGTGGCAC;GGACGACGAG;CAACGACCTG;GATTACCATC;AAGCTGACCG;CAGATAACAA
PTPN1	ME17	ENSG00000196396	chr20	49126891	49201299	+	KCGGACACTC;ACACGTTCHGGG
PTPN1	ME19	ENSG00000196396	chr20	49126891	49201299	+	TGGACATG;AGAACTGT;CCAAGGACATCC;AHACTGAAAGTA
PTPN1	ME25	ENSG00000196396	chr20	49126891	49201299	+	GCCACACAGC
PTPN1	ME30	ENSG00000196396	chr20	49126891	49201299	+	CCACCGAG
PTPN1	ME32	ENSG00000196396	chr20	49126891	49201299	+	GCAGAGCCCAAC;TTTTACAT
PURA	ME12	ENSG00000185129	chr5	139487362	139496321	+	TWKYCAAACCAK;AACAACGA
PURA	ME14	ENSG00000185129	chr5	139487362	139496321	+	ATCGACGA;CGACATCAAG;AGSTGGAC;GACCAGTGGCAC;GGACGACGAG;CAACGACCTG;GATTACCATC;AAGCTGACCG;CAGATAACAA
PURA	ME21	ENSG00000185129	chr5	139487362	139496321	+	TGACTCAGAGGT;TACCCTCTACCC
PURA	ME25	ENSG00000185129	chr5	139487362	139496321	+	GCCACACAGC
PURB	ME14	ENSG00000146676	chr7	44915896	44924960	-	ATCGACGA;CGACATCAAG;AGSTGGAC;GACCAGTGGCAC;GGACGACGAG;CAACGACCTG;GATTACCATC;AAGCTGACCG;CAGATAACAA
PURB	ME25	ENSG00000146676	chr7	44915896	44924960	-	GCCACACAGC
PURB	ME31	ENSG00000146676	chr7	44915896	44924960	-	ANTGGACT;CCAGTGACCAGA;ATACTCAAGC;RACTGSWWTGCA;TACAGACTCC;TACTTGAACC
PURG	ME18	ENSG00000172733	chr8	30853321	30891231	-	GGACCCAGCA
R3HDM2	ME3	ENSG00000179912	chr12	57643392	57824788	-	ACTACTAC;GACCTGGACA;AAGCCACCACGG;ATGCCACTGATG;CCTGGAGACCAT
R3HDM2	ME14	ENSG00000179912	chr12	57643392	57824788	-	ATCGACGA;CGACATCAAG;AGSTGGAC;GACCAGTGGCAC;GGACGACGAG;CAACGACCTG;GATTACCATC;AAGCTGACCG;CAGATAACAA
R3HDM2	ME25	ENSG00000179912	chr12	57643392	57824788	-	GCCACACAGC
R3HDM2	ME31	ENSG00000179912	chr12	57643392	57824788	-	ANTGGACT;CCAGTGACCAGA;ATACTCAAGC;RACTGSWWTGCA;TACAGACTCC;TACTTGAACC
RALY	ME14	ENSG00000125970	chr20	32581452	32696114	+	ATCGACGA;CGACATCAAG;AGSTGGAC;GACCAGTGGCAC;GGACGACGAG;CAACGACCTG;GATTACCATC;AAGCTGACCG;CAGATAACAA
RALY	ME21	ENSG00000125970	chr20	32581452	32696114	+	TGACTCAGAGGT;TACCCTCTACCC
RANGAP1	ME16	ENSG00000100401	chr22	41641615	41682255	-	TGGAGAACTT;AAGGACTGCCTG
RARA	ME12	ENSG00000131759	chr17	38465444	38513094	+	TWKYCAAACCAK;AACAACGA
RARA	ME14	ENSG00000131759	chr17	38465444	38513094	+	ATCGACGA;CGACATCAAG;AGSTGGAC;GACCAGTGGCAC;GGACGACGAG;CAACGACCTG;GATTACCATC;AAGCTGACCG;CAGATAACAA
RARA	ME25	ENSG00000131759	chr17	38465444	38513094	+	GCCACACAGC
RARA	ME31	ENSG00000131759	chr17	38465444	38513094	+	ANTGGACT;CCAGTGACCAGA;ATACTCAAGC;RACTGSWWTGCA;TACAGACTCC;TACTTGAACC
RAVER1	ME14	ENSG00000161847	chr19	10426888	10444316	-	ATCGACGA;CGACATCAAG;AGSTGGAC;GACCAGTGGCAC;GGACGACGAG;CAACGACCTG;GATTACCATC;AAGCTGACCG;CAGATAACAA
RAVER1	ME25	ENSG00000161847	chr19	10426888	10444316	-	GCCACACAGC
RAVER1	ME31	ENSG00000161847	chr19	10426888	10444316	-	ANTGGACT;CCAGTGACCAGA;ATACTCAAGC;RACTGSWWTGCA;TACAGACTCC;TACTTGAACC
RAVER2	ME11	ENSG00000162437	chr1	65210778	65298915	+	GACCATGG;GKACCGCATTGA;CCACCGAGGTCG;GTAAGCTGACCT;CTACTACA;CCAACATGCTGG;ACAGCGACTGGA;TTCGGGACGGAA;TACCGCTT
RAVER2	ME14	ENSG00000162437	chr1	65210778	65298915	+	ATCGACGA;CGACATCAAG;AGSTGGAC;GACCAGTGGCAC;GGACGACGAG;CAACGACCTG;GATTACCATC;AAGCTGACCG;CAGATAACAA
RBBP6	ME31	ENSG00000122257	chr16	24549014	24584184	+	ANTGGACT;CCAGTGACCAGA;ATACTCAAGC;RACTGSWWTGCA;TACAGACTCC;TACTTGAACC
RBFOX2	ME33	ENSG00000100320	chr22	36134783	36424473	-	CCTGACACGGCC;GTTCACCGCC;ACCTGGCCAACA
RBFOX3	ME28	ENSG00000167281	chr17	77085427	77613550	-	AGCAACTCCGGC
RBM10	ME14	ENSG00000182872	chrX	47004268	47046212	+	ATCGACGA;CGACATCAAG;AGSTGGAC;GACCAGTGGCAC;GGACGACGAG;CAACGACCTG;GATTACCATC;AAGCTGACCG;CAGATAACAA
RBM12B	ME14	ENSG00000183808	chr8	94741584	94753245	-	ATCGACGA;CGACATCAAG;AGSTGGAC;GACCAGTGGCAC;GGACGACGAG;CAACGACCTG;GATTACCATC;AAGCTGACCG;CAGATAACAA
RBM12B	ME31	ENSG00000183808	chr8	94741584	94753245	-	ANTGGACT;CCAGTGACCAGA;ATACTCAAGC;RACTGSWWTGCA;TACAGACTCC;TACTTGAACC
RBM15	ME14	ENSG00000162775	chr1	110881128	110889299	+	ATCGACGA;CGACATCAAG;AGSTGGAC;GACCAGTGGCAC;GGACGACGAG;CAACGACCTG;GATTACCATC;AAGCTGACCG;CAGATAACAA
RBM15	ME42	ENSG00000162775	chr1	110881128	110889299	+	AMTACMGCTG;GGACTCGCTCAT;GATGACCGCA;TACCATCG;ACCAARGCGC;AAACCAGTGA
RBM15B	ME11	ENSG00000179837	chr3	51428731	51435330	+	GACCATGG;GKACCGCATTGA;CCACCGAGGTCG;GTAAGCTGACCT;CTACTACA;CCAACATGCTGG;ACAGCGACTGGA;TTCGGGACGGAA;TACCGCTT
RBM15B	ME14	ENSG00000179837	chr3	51428731	51435330	+	ATCGACGA;CGACATCAAG;AGSTGGAC;GACCAGTGGCAC;GGACGACGAG;CAACGACCTG;GATTACCATC;AAGCTGACCG;CAGATAACAA
RBM15B	ME25	ENSG00000179837	chr3	51428731	51435330	+	GCCACACAGC
RBM17	ME29	ENSG00000134453	chr10	6130950	6159420	+	CAACAAGAAG
RBM22	ME14	ENSG00000086589	chr5	150070356	150080669	-	ATCGACGA;CGACATCAAG;AGSTGGAC;GACCAGTGGCAC;GGACGACGAG;CAACGACCTG;GATTACCATC;AAGCTGACCG;CAGATAACAA
RBM22	ME31	ENSG00000086589	chr5	150070356	150080669	-	ANTGGACT;CCAGTGACCAGA;ATACTCAAGC;RACTGSWWTGCA;TACAGACTCC;TACTTGAACC
RBM25	ME35	ENSG00000119707	chr14	73525144	73588122	+	TGGACACCGCTG;AGAGGTACCA;TGACAAGAAG;ACCTGCGGCCAC
RBM33	ME14	ENSG00000184863	chr7	155437145	155574179	+	ATCGACGA;CGACATCAAG;AGSTGGAC;GACCAGTGGCAC;GGACGACGAG;CAACGACCTG;GATTACCATC;AAGCTGACCG;CAGATAACAA
RBM38	ME14	ENSG00000132819	chr20	55966463	55984389	+	ATCGACGA;CGACATCAAG;AGSTGGAC;GACCAGTGGCAC;GGACGACGAG;CAACGACCTG;GATTACCATC;AAGCTGACCG;CAGATAACAA
RBM38	ME31	ENSG00000132819	chr20	55966463	55984389	+	ANTGGACT;CCAGTGACCAGA;ATACTCAAGC;RACTGSWWTGCA;TACAGACTCC;TACTTGAACC
RBM39	ME39	ENSG00000131051	chr20	34291531	34330234	-	CCAAGTACATCG;ATGAGCAC
RBM4	ME7	ENSG00000173933	chr11	66384097	66434153	+	CAACATCATC;CTACGTCCTG;CAACGATGAC
RBM4	ME11	ENSG00000173933	chr11	66384097	66434153	+	GACCATGG;GKACCGCATTGA;CCACCGAGGTCG;GTAAGCTGACCT;CTACTACA;CCAACATGCTGG;ACAGCGACTGGA;TTCGGGACGGAA;TACCGCTT
RBM4	ME13	ENSG00000173933	chr11	66384097	66434153	+	AGAGTCACTACA;GTGTACCA;AHACTGCTGACC
RBM4	ME14	ENSG00000173933	chr11	66384097	66434153	+	ATCGACGA;CGACATCAAG;AGSTGGAC;GACCAGTGGCAC;GGACGACGAG;CAACGACCTG;GATTACCATC;AAGCTGACCG;CAGATAACAA
RBM4	ME32	ENSG00000173933	chr11	66384097	66434153	+	GCAGAGCCCAAC;TTTTACAT
RBM41	ME14	ENSG00000089682	chrX	106307650	106362057	-	ATCGACGA;CGACATCAAG;AGSTGGAC;GACCAGTGGCAC;GGACGACGAG;CAACGACCTG;GATTACCATC;AAGCTGACCG;CAGATAACAA
RBM42	ME16	ENSG00000126254	chr19	36119932	36128588	+	TGGAGAACTT;AAGGACTGCCTG
RBM43	ME7	ENSG00000184898	chr2	152104454	152118393	-	CAACATCATC;CTACGTCCTG;CAACGATGAC
RBM43	ME10	ENSG00000184898	chr2	152104454	152118393	-	ACTGAAAATRGA;ACCGTTGGAG
RBM43	ME14	ENSG00000184898	chr2	152104454	152118393	-	ATCGACGA;CGACATCAAG;AGSTGGAC;GACCAGTGGCAC;GGACGACGAG;CAACGACCTG;GATTACCATC;AAGCTGACCG;CAGATAACAA
RBM43	ME17	ENSG00000184898	chr2	152104454	152118393	-	KCGGACACTC;ACACGTTCHGGG
RBM43	ME25	ENSG00000184898	chr2	152104454	152118393	-	GCCACACAGC
RBM43	ME31	ENSG00000184898	chr2	152104454	152118393	-	ANTGGACT;CCAGTGACCAGA;ATACTCAAGC;RACTGSWWTGCA;TACAGACTCC;TACTTGAACC
RBM43	ME32	ENSG00000184898	chr2	152104454	152118393	-	GCAGAGCCCAAC;TTTTACAT
RBM45	ME14	ENSG00000155636	chr2	178977151	179003738	+	ATCGACGA;CGACATCAAG;AGSTGGAC;GACCAGTGGCAC;GGACGACGAG;CAACGACCTG;GATTACCATC;AAGCTGACCG;CAGATAACAA
RBM45	ME31	ENSG00000155636	chr2	178977151	179003738	+	ANTGGACT;CCAGTGACCAGA;ATACTCAAGC;RACTGSWWTGCA;TACAGACTCC;TACTTGAACC
RBM47	ME27	ENSG00000163694	chr4	40425272	40632892	-	GCACTGCGGGGA
RBM48	ME31	ENSG00000127993	chr7	92158087	92167319	+	ANTGGACT;CCAGTGACCAGA;ATACTCAAGC;RACTGSWWTGCA;TACAGACTCC;TACTTGAACC
RBM48	ME37	ENSG00000127993	chr7	92158087	92167319	+	TACGATCG;CCCSMCWGACMG;CCACCAGCCGGG
RBM4B	ME11	ENSG00000173914	chr11	66432469	66445392	-	GACCATGG;GKACCGCATTGA;CCACCGAGGTCG;GTAAGCTGACCT;CTACTACA;CCAACATGCTGG;ACAGCGACTGGA;TTCGGGACGGAA;TACCGCTT
RBM4B	ME13	ENSG00000173914	chr11	66432469	66445392	-	AGAGTCACTACA;GTGTACCA;AHACTGCTGACC
RBM4B	ME14	ENSG00000173914	chr11	66432469	66445392	-	ATCGACGA;CGACATCAAG;AGSTGGAC;GACCAGTGGCAC;GGACGACGAG;CAACGACCTG;GATTACCATC;AAGCTGACCG;CAGATAACAA
RBM4B	ME25	ENSG00000173914	chr11	66432469	66445392	-	GCCACACAGC
RBM4B	ME31	ENSG00000173914	chr11	66432469	66445392	-	ANTGGACT;CCAGTGACCAGA;ATACTCAAGC;RACTGSWWTGCA;TACAGACTCC;TACTTGAACC
RBMS2	ME11	ENSG00000076067	chr12	56915713	56984745	+	GACCATGG;GKACCGCATTGA;CCACCGAGGTCG;GTAAGCTGACCT;CTACTACA;CCAACATGCTGG;ACAGCGACTGGA;TTCGGGACGGAA;TACCGCTT
RBMS2	ME12	ENSG00000076067	chr12	56915713	56984745	+	TWKYCAAACCAK;AACAACGA
RBMS2	ME14	ENSG00000076067	chr12	56915713	56984745	+	ATCGACGA;CGACATCAAG;AGSTGGAC;GACCAGTGGCAC;GGACGACGAG;CAACGACCTG;GATTACCATC;AAGCTGACCG;CAGATAACAA
RBMS2	ME16	ENSG00000076067	chr12	56915713	56984745	+	TGGAGAACTT;AAGGACTGCCTG
RBMS2	ME33	ENSG00000076067	chr12	56915713	56984745	+	CCTGACACGGCC;GTTCACCGCC;ACCTGGCCAACA
RBMS3	ME33	ENSG00000144642	chr3	29322473	30051886	+	CCTGACACGGCC;GTTCACCGCC;ACCTGGCCAACA
RBMS3	ME37	ENSG00000144642	chr3	29322473	30051886	+	TACGATCG;CCCSMCWGACMG;CCACCAGCCGGG
RBMX	ME3	ENSG00000147274	chrX	135930163	135962923	-	ACTACTAC;GACCTGGACA;AAGCCACCACGG;ATGCCACTGATG;CCTGGAGACCAT
RBMX2	ME11	ENSG00000134597	chrX	129535943	129547317	+	GACCATGG;GKACCGCATTGA;CCACCGAGGTCG;GTAAGCTGACCT;CTACTACA;CCAACATGCTGG;ACAGCGACTGGA;TTCGGGACGGAA;TACCGCTT
RBMX2	ME14	ENSG00000134597	chrX	129535943	129547317	+	ATCGACGA;CGACATCAAG;AGSTGGAC;GACCAGTGGCAC;GGACGACGAG;CAACGACCTG;GATTACCATC;AAGCTGACCG;CAGATAACAA
RBMX2	ME25	ENSG00000134597	chrX	129535943	129547317	+	GCCACACAGC
RBMX2	ME31	ENSG00000134597	chrX	129535943	129547317	+	ANTGGACT;CCAGTGACCAGA;ATACTCAAGC;RACTGSWWTGCA;TACAGACTCC;TACTTGAACC
RBMX2	ME32	ENSG00000134597	chrX	129535943	129547317	+	GCAGAGCCCAAC;TTTTACAT
RBPMS2	ME4	ENSG00000166831	chr15	65032091	65067786	-	TGGTACTCTG;AACAACAA;GCACTGGACGGG
RBPMS2	ME28	ENSG00000166831	chr15	65032091	65067786	-	AGCAACTCCGGC
RC3H1	ME11	ENSG00000135870	chr1	173900352	173991435	-	GACCATGG;GKACCGCATTGA;CCACCGAGGTCG;GTAAGCTGACCT;CTACTACA;CCAACATGCTGG;ACAGCGACTGGA;TTCGGGACGGAA;TACCGCTT
RC3H1	ME14	ENSG00000135870	chr1	173900352	173991435	-	ATCGACGA;CGACATCAAG;AGSTGGAC;GACCAGTGGCAC;GGACGACGAG;CAACGACCTG;GATTACCATC;AAGCTGACCG;CAGATAACAA
REXO4	ME16	ENSG00000148300	chr9	136271186	136283164	-	TGGAGAACTT;AAGGACTGCCTG
RFTN1	ME12	ENSG00000131378	chr3	16355081	16555533	-	TWKYCAAACCAK;AACAACGA
RFTN1	ME35	ENSG00000131378	chr3	16355081	16555533	-	TGGACACCGCTG;AGAGGTACCA;TGACAAGAAG;ACCTGCGGCCAC
RNASEL	ME7	ENSG00000135828	chr1	182542769	182558391	-	CAACATCATC;CTACGTCCTG;CAACGATGAC
RNASEL	ME25	ENSG00000135828	chr1	182542769	182558391	-	GCCACACAGC
RNASEL	ME31	ENSG00000135828	chr1	182542769	182558391	-	ANTGGACT;CCAGTGACCAGA;ATACTCAAGC;RACTGSWWTGCA;TACAGACTCC;TACTTGAACC
RNF20	ME29	ENSG00000155827	chr9	104296133	104325622	+	CAACAAGAAG
RNPS1	ME14	ENSG00000205937	chr16	2303117	2318413	-	ATCGACGA;CGACATCAAG;AGSTGGAC;GACCAGTGGCAC;GGACGACGAG;CAACGACCTG;GATTACCATC;AAGCTGACCG;CAGATAACAA
RP9	ME14	ENSG00000164610	chr7	33134409	33149013	-	ATCGACGA;CGACATCAAG;AGSTGGAC;GACCAGTGGCAC;GGACGACGAG;CAACGACCTG;GATTACCATC;AAGCTGACCG;CAGATAACAA
RPGR	ME25	ENSG00000156313	chrX	38128416	38186817	-	GCCACACAGC
RPL12	ME7	ENSG00000197958	chr9	130209953	130213684	-	CAACATCATC;CTACGTCCTG;CAACGATGAC
RPL12	ME14	ENSG00000197958	chr9	130209953	130213684	-	ATCGACGA;CGACATCAAG;AGSTGGAC;GACCAGTGGCAC;GGACGACGAG;CAACGACCTG;GATTACCATC;AAGCTGACCG;CAGATAACAA
RPL12	ME31	ENSG00000197958	chr9	130209953	130213684	-	ANTGGACT;CCAGTGACCAGA;ATACTCAAGC;RACTGSWWTGCA;TACAGACTCC;TACTTGAACC
RPL13	ME40	ENSG00000167526	chr16	89627065	89630950	+	GGACCCCTGG
RPL13AP3	ME27	ENSG00000177350	chr14	56232895	56234435	+	GCACTGCGGGGA
RPL13AP3	ME31	ENSG00000177350	chr14	56232895	56234435	+	ANTGGACT;CCAGTGACCAGA;ATACTCAAGC;RACTGSWWTGCA;TACAGACTCC;TACTTGAACC
RPL15	ME33	ENSG00000174748	chr3	23958036	23965183	+	CCTGACACGGCC;GTTCACCGCC;ACCTGGCCAACA
RPL15	ME37	ENSG00000174748	chr3	23958036	23965183	+	TACGATCG;CCCSMCWGACMG;CCACCAGCCGGG
RPL19	ME7	ENSG00000108298	chr17	37356536	37360980	+	CAACATCATC;CTACGTCCTG;CAACGATGAC
RPL19	ME31	ENSG00000108298	chr17	37356536	37360980	+	ANTGGACT;CCAGTGACCAGA;ATACTCAAGC;RACTGSWWTGCA;TACAGACTCC;TACTTGAACC
RPL22	ME12	ENSG00000116251	chr1	6241329	6269449	-	TWKYCAAACCAK;AACAACGA
RPL24	ME21	ENSG00000114391	chr3	101399935	101405626	-	TGACTCAGAGGT;TACCCTCTACCC
RPL26	ME7	ENSG00000161970	chr17	8280838	8286531	-	CAACATCATC;CTACGTCCTG;CAACGATGAC
RPL26	ME31	ENSG00000161970	chr17	8280838	8286531	-	ANTGGACT;CCAGTGACCAGA;ATACTCAAGC;RACTGSWWTGCA;TACAGACTCC;TACTTGAACC
RPL26	ME32	ENSG00000161970	chr17	8280838	8286531	-	GCAGAGCCCAAC;TTTTACAT
RPL27	ME14	ENSG00000131469	chr17	41150290	41154976	+	ATCGACGA;CGACATCAAG;AGSTGGAC;GACCAGTGGCAC;GGACGACGAG;CAACGACCTG;GATTACCATC;AAGCTGACCG;CAGATAACAA
RPL29	ME5	ENSG00000162244	chr3	52027616	52029958	-	TGCTGACCRC;WGACASCCATGG;AACATCATCACC;CCTGCACG;TAACTACT
RPL29	ME18	ENSG00000162244	chr3	52027616	52029958	-	GGACCCAGCA
RPL29	ME30	ENSG00000162244	chr3	52027616	52029958	-	CCACCGAG
RPL30	ME19	ENSG00000156482	chr8	99037079	99058697	-	TGGACATG;AGAACTGT;CCAAGGACATCC;AHACTGAAAGTA
RPL30	ME37	ENSG00000156482	chr8	99037079	99058697	-	TACGATCG;CCCSMCWGACMG;CCACCAGCCGGG
RPL31	ME8	ENSG00000071082	chr2	101618177	101640494	+	CCCCACAGCC;ATTGACCTGGAG;
RPL32	ME7	ENSG00000144713	chr3	12875984	12883087	-	CAACATCATC;CTACGTCCTG;CAACGATGAC
RPL32	ME25	ENSG00000144713	chr3	12875984	12883087	-	GCCACACAGC
RPL32	ME31	ENSG00000144713	chr3	12875984	12883087	-	ANTGGACT;CCAGTGACCAGA;ATACTCAAGC;RACTGSWWTGCA;TACAGACTCC;TACTTGAACC
RPL34	ME11	ENSG00000109475	chr4	109541722	109551568	+	GACCATGG;GKACCGCATTGA;CCACCGAGGTCG;GTAAGCTGACCT;CTACTACA;CCAACATGCTGG;ACAGCGACTGGA;TTCGGGACGGAA;TACCGCTT
RPL34	ME14	ENSG00000109475	chr4	109541722	109551568	+	ATCGACGA;CGACATCAAG;AGSTGGAC;GACCAGTGGCAC;GGACGACGAG;CAACGACCTG;GATTACCATC;AAGCTGACCG;CAGATAACAA
RPL34	ME21	ENSG00000109475	chr4	109541722	109551568	+	TGACTCAGAGGT;TACCCTCTACCC
RPL35	ME14	ENSG00000136942	chr9	127620159	127624260	-	ATCGACGA;CGACATCAAG;AGSTGGAC;GACCAGTGGCAC;GGACGACGAG;CAACGACCTG;GATTACCATC;AAGCTGACCG;CAGATAACAA
RPL35	ME25	ENSG00000136942	chr9	127620159	127624260	-	GCCACACAGC
RPL37	ME39	ENSG00000145592	chr5	40825364	40835437	-	CCAAGTACATCG;ATGAGCAC
RPL39L	ME14	ENSG00000163923	chr3	186838736	186898696	-	ATCGACGA;CGACATCAAG;AGSTGGAC;GACCAGTGGCAC;GGACGACGAG;CAACGACCTG;GATTACCATC;AAGCTGACCG;CAGATAACAA
RPL39L	ME35	ENSG00000163923	chr3	186838736	186898696	-	TGGACACCGCTG;AGAGGTACCA;TGACAAGAAG;ACCTGCGGCCAC
RPL41	ME4	ENSG00000229117	chr12	56510370	56511727	+	TGGTACTCTG;AACAACAA;GCACTGGACGGG
RPL9	ME37	ENSG00000163682	chr4	39455744	39460568	-	TACGATCG;CCCSMCWGACMG;CCACCAGCCGGG
RPN1	ME10	ENSG00000163902	chr3	128338817	128399918	-	ACTGAAAATRGA;ACCGTTGGAG
RPN1	ME11	ENSG00000163902	chr3	128338817	128399918	-	GACCATGG;GKACCGCATTGA;CCACCGAGGTCG;GTAAGCTGACCT;CTACTACA;CCAACATGCTGG;ACAGCGACTGGA;TTCGGGACGGAA;TACCGCTT
RPN1	ME14	ENSG00000163902	chr3	128338817	128399918	-	ATCGACGA;CGACATCAAG;AGSTGGAC;GACCAGTGGCAC;GGACGACGAG;CAACGACCTG;GATTACCATC;AAGCTGACCG;CAGATAACAA
RPN1	ME25	ENSG00000163902	chr3	128338817	128399918	-	GCCACACAGC
RPP25L	ME31	ENSG00000164967	chr9	34610483	34612101	-	ANTGGACT;CCAGTGACCAGA;ATACTCAAGC;RACTGSWWTGCA;TACAGACTCC;TACTTGAACC
RPS10	ME31	ENSG00000124614	chr6	34385231	34393902	-	ANTGGACT;CCAGTGACCAGA;ATACTCAAGC;RACTGSWWTGCA;TACAGACTCC;TACTTGAACC
RPS11	ME29	ENSG00000142534	chr19	49999622	50002946	+	CAACAAGAAG
RPS15A	ME14	ENSG00000134419	chr16	18792617	18801705	-	ATCGACGA;CGACATCAAG;AGSTGGAC;GACCAGTGGCAC;GGACGACGAG;CAACGACCTG;GATTACCATC;AAGCTGACCG;CAGATAACAA
RPS16	ME11	ENSG00000105193	chr19	39923847	39926588	-	GACCATGG;GKACCGCATTGA;CCACCGAGGTCG;GTAAGCTGACCT;CTACTACA;CCAACATGCTGG;ACAGCGACTGGA;TTCGGGACGGAA;TACCGCTT
RPS16	ME13	ENSG00000105193	chr19	39923847	39926588	-	AGAGTCACTACA;GTGTACCA;AHACTGCTGACC
RPS16	ME14	ENSG00000105193	chr19	39923847	39926588	-	ATCGACGA;CGACATCAAG;AGSTGGAC;GACCAGTGGCAC;GGACGACGAG;CAACGACCTG;GATTACCATC;AAGCTGACCG;CAGATAACAA
RPS16	ME25	ENSG00000105193	chr19	39923847	39926588	-	GCCACACAGC
RPS18	ME19	ENSG00000227794	chr6	33379131	33382651	+	TGGACATG;AGAACTGT;CCAAGGACATCC;AHACTGAAAGTA
RPS25	ME5	ENSG00000118181	chr11	118886422	118889401	-	TGCTGACCRC;WGACASCCATGG;AACATCATCACC;CCTGCACG;TAACTACT
RPS25	ME20	ENSG00000118181	chr11	118886422	118889401	-	GGACAWGTATGA;AVTTTGAWGGAC;CTCGCCAAGGAC;GCAGTAGACCCG
RPS25	ME37	ENSG00000118181	chr11	118886422	118889401	-	TACGATCG;CCCSMCWGACMG;CCACCAGCCGGG
RPS27	ME37	ENSG00000177954	chr1	153963235	153964626	+	TACGATCG;CCCSMCWGACMG;CCACCAGCCGGG
RPS28	ME31	ENSG00000233927	chr19	8386042	8388224	+	ANTGGACT;CCAGTGACCAGA;ATACTCAAGC;RACTGSWWTGCA;TACAGACTCC;TACTTGAACC
RPS7	ME5	ENSG00000171863	chr2	3622795	3628509	+	TGCTGACCRC;WGACASCCATGG;AACATCATCACC;CCTGCACG;TAACTACT
RPS7	ME19	ENSG00000171863	chr2	3622795	3628509	+	TGGACATG;AGAACTGT;CCAAGGACATCC;AHACTGAAAGTA
RPS7	ME20	ENSG00000171863	chr2	3622795	3628509	+	GGACAWGTATGA;AVTTTGAWGGAC;CTCGCCAAGGAC;GCAGTAGACCCG
RPS7	ME38	ENSG00000171863	chr2	3622795	3628509	+	GACRAYGKGMGK;TCGACCGC
RRBP1	ME11	ENSG00000125844	chr20	17594323	17662940	-	GACCATGG;GKACCGCATTGA;CCACCGAGGTCG;GTAAGCTGACCT;CTACTACA;CCAACATGCTGG;ACAGCGACTGGA;TTCGGGACGGAA;TACCGCTT
RRBP1	ME19	ENSG00000125844	chr20	17594323	17662940	-	TGGACATG;AGAACTGT;CCAAGGACATCC;AHACTGAAAGTA
RRBP1	ME33	ENSG00000125844	chr20	17594323	17662940	-	CCTGACACGGCC;GTTCACCGCC;ACCTGGCCAACA
RRP12	ME3	ENSG00000052749	chr10	99116115	99161127	-	ACTACTAC;GACCTGGACA;AAGCCACCACGG;ATGCCACTGATG;CCTGGAGACCAT
RRP12	ME6	ENSG00000052749	chr10	99116115	99161127	-	ACTACAAGGA;GACAACGT;TATGACGA;TGAGCTGGACAA;AGCCAGACCAAG;TAGGTCACAGGT;CTTTTTCACTCT
RRP36	ME11	ENSG00000124541	chr6	42989383	43001894	+	GACCATGG;GKACCGCATTGA;CCACCGAGGTCG;GTAAGCTGACCT;CTACTACA;CCAACATGCTGG;ACAGCGACTGGA;TTCGGGACGGAA;TACCGCTT
RRP8	ME11	ENSG00000132275	chr11	6616305	6624850	-	GACCATGG;GKACCGCATTGA;CCACCGAGGTCG;GTAAGCTGACCT;CTACTACA;CCAACATGCTGG;ACAGCGACTGGA;TTCGGGACGGAA;TACCGCTT
RRP8	ME12	ENSG00000132275	chr11	6616305	6624850	-	TWKYCAAACCAK;AACAACGA
RRP8	ME13	ENSG00000132275	chr11	6616305	6624850	-	AGAGTCACTACA;GTGTACCA;AHACTGCTGACC
RRP8	ME14	ENSG00000132275	chr11	6616305	6624850	-	ATCGACGA;CGACATCAAG;AGSTGGAC;GACCAGTGGCAC;GGACGACGAG;CAACGACCTG;GATTACCATC;AAGCTGACCG;CAGATAACAA
RRP8	ME25	ENSG00000132275	chr11	6616305	6624850	-	GCCACACAGC
RSL24D1	ME31	ENSG00000137876	chr15	55473004	55489265	-	ANTGGACT;CCAGTGACCAGA;ATACTCAAGC;RACTGSWWTGCA;TACAGACTCC;TACTTGAACC
RSRC2	ME3	ENSG00000111011	chr12	122989190	123011547	-	ACTACTAC;GACCTGGACA;AAGCCACCACGG;ATGCCACTGATG;CCTGGAGACCAT
RSRC2	ME11	ENSG00000111011	chr12	122989190	123011547	-	GACCATGG;GKACCGCATTGA;CCACCGAGGTCG;GTAAGCTGACCT;CTACTACA;CCAACATGCTGG;ACAGCGACTGGA;TTCGGGACGGAA;TACCGCTT
RSRC2	ME14	ENSG00000111011	chr12	122989190	123011547	-	ATCGACGA;CGACATCAAG;AGSTGGAC;GACCAGTGGCAC;GGACGACGAG;CAACGACCTG;GATTACCATC;AAGCTGACCG;CAGATAACAA
RSRC2	ME22	ENSG00000111011	chr12	122989190	123011547	-	GGCGTGGCAC;AGAATCACAT
RSRC2	ME25	ENSG00000111011	chr12	122989190	123011547	-	GCCACACAGC
RSRC2	ME31	ENSG00000111011	chr12	122989190	123011547	-	ANTGGACT;CCAGTGACCAGA;ATACTCAAGC;RACTGSWWTGCA;TACAGACTCC;TACTTGAACC
RSRC2	ME32	ENSG00000111011	chr12	122989190	123011547	-	GCAGAGCCCAAC;TTTTACAT
RTN4	ME19	ENSG00000115310	chr2	55199325	55339757	-	TGGACATG;AGAACTGT;CCAAGGACATCC;AHACTGAAAGTA
RTN4	ME33	ENSG00000115310	chr2	55199325	55339757	-	CCTGACACGGCC;GTTCACCGCC;ACCTGGCCAACA
S100A16	ME11	ENSG00000188643	chr1	153579362	153585621	-	GACCATGG;GKACCGCATTGA;CCACCGAGGTCG;GTAAGCTGACCT;CTACTACA;CCAACATGCTGG;ACAGCGACTGGA;TTCGGGACGGAA;TACCGCTT
S100A16	ME33	ENSG00000188643	chr1	153579362	153585621	-	CCTGACACGGCC;GTTCACCGCC;ACCTGGCCAACA
SAMD4A	ME12	ENSG00000020577	chr14	55033815	55260033	+	TWKYCAAACCAK;AACAACGA
SAMD4A	ME21	ENSG00000020577	chr14	55033815	55260033	+	TGACTCAGAGGT;TACCCTCTACCC
SAMD4A	ME33	ENSG00000020577	chr14	55033815	55260033	+	CCTGACACGGCC;GTTCACCGCC;ACCTGGCCAACA
SAP18	ME7	ENSG00000150459	chr13	21714653	21723221	+	CAACATCATC;CTACGTCCTG;CAACGATGAC
SAP18	ME32	ENSG00000150459	chr13	21714653	21723221	+	GCAGAGCCCAAC;TTTTACAT
SARS	ME14	ENSG00000031698	chr1	109756540	109780791	+	ATCGACGA;CGACATCAAG;AGSTGGAC;GACCAGTGGCAC;GGACGACGAG;CAACGACCTG;GATTACCATC;AAGCTGACCG;CAGATAACAA
SARS	ME21	ENSG00000031698	chr1	109756540	109780791	+	TGACTCAGAGGT;TACCCTCTACCC
SART1	ME5	ENSG00000175467	chr11	65729160	65747299	+	TGCTGACCRC;WGACASCCATGG;AACATCATCACC;CCTGCACG;TAACTACT
SCAF1	ME11	ENSG00000126461	chr19	50145382	50161899	+	GACCATGG;GKACCGCATTGA;CCACCGAGGTCG;GTAAGCTGACCT;CTACTACA;CCAACATGCTGG;ACAGCGACTGGA;TTCGGGACGGAA;TACCGCTT
SCAF1	ME19	ENSG00000126461	chr19	50145382	50161899	+	TGGACATG;AGAACTGT;CCAAGGACATCC;AHACTGAAAGTA
SCAF4	ME3	ENSG00000156304	chr21	33043346	33104388	-	ACTACTAC;GACCTGGACA;AAGCCACCACGG;ATGCCACTGATG;CCTGGAGACCAT
SCAF4	ME14	ENSG00000156304	chr21	33043346	33104388	-	ATCGACGA;CGACATCAAG;AGSTGGAC;GACCAGTGGCAC;GGACGACGAG;CAACGACCTG;GATTACCATC;AAGCTGACCG;CAGATAACAA
SCAF4	ME25	ENSG00000156304	chr21	33043346	33104388	-	GCCACACAGC
SCAF4	ME31	ENSG00000156304	chr21	33043346	33104388	-	ANTGGACT;CCAGTGACCAGA;ATACTCAAGC;RACTGSWWTGCA;TACAGACTCC;TACTTGAACC
SCG3	ME12	ENSG00000104112	chr15	51973550	52013223	+	TWKYCAAACCAK;AACAACGA
SCG3	ME28	ENSG00000104112	chr15	51973550	52013223	+	AGCAACTCCGGC
SEPSECS	ME31	ENSG00000109618	chr4	25121627	25162204	-	ANTGGACT;CCAGTGACCAGA;ATACTCAAGC;RACTGSWWTGCA;TACAGACTCC;TACTTGAACC
SERBP1	ME11	ENSG00000142864	chr1	67873493	67896098	-	GACCATGG;GKACCGCATTGA;CCACCGAGGTCG;GTAAGCTGACCT;CTACTACA;CCAACATGCTGG;ACAGCGACTGGA;TTCGGGACGGAA;TACCGCTT
SERBP1	ME14	ENSG00000142864	chr1	67873493	67896098	-	ATCGACGA;CGACATCAAG;AGSTGGAC;GACCAGTGGCAC;GGACGACGAG;CAACGACCTG;GATTACCATC;AAGCTGACCG;CAGATAACAA
SERPINH1	ME33	ENSG00000149257	chr11	75273101	75283828	+	CCTGACACGGCC;GTTCACCGCC;ACCTGGCCAACA
SF3A1	ME14	ENSG00000099995	chr22	30727977	30752936	-	ATCGACGA;CGACATCAAG;AGSTGGAC;GACCAGTGGCAC;GGACGACGAG;CAACGACCTG;GATTACCATC;AAGCTGACCG;CAGATAACAA
SF3A1	ME29	ENSG00000099995	chr22	30727977	30752936	-	CAACAAGAAG
SF3B1	ME22	ENSG00000115524	chr2	198254508	198299815	-	GGCGTGGCAC;AGAATCACAT
SF3B4	ME11	ENSG00000143368	chr1	149895209	149900236	-	GACCATGG;GKACCGCATTGA;CCACCGAGGTCG;GTAAGCTGACCT;CTACTACA;CCAACATGCTGG;ACAGCGACTGGA;TTCGGGACGGAA;TACCGCTT
SF3B4	ME13	ENSG00000143368	chr1	149895209	149900236	-	AGAGTCACTACA;GTGTACCA;AHACTGCTGACC
SF3B4	ME14	ENSG00000143368	chr1	149895209	149900236	-	ATCGACGA;CGACATCAAG;AGSTGGAC;GACCAGTGGCAC;GGACGACGAG;CAACGACCTG;GATTACCATC;AAGCTGACCG;CAGATAACAA
SF3B5	ME11	ENSG00000169976	chr6	144416018	144416754	-	GACCATGG;GKACCGCATTGA;CCACCGAGGTCG;GTAAGCTGACCT;CTACTACA;CCAACATGCTGG;ACAGCGACTGGA;TTCGGGACGGAA;TACCGCTT
SF3B5	ME13	ENSG00000169976	chr6	144416018	144416754	-	AGAGTCACTACA;GTGTACCA;AHACTGCTGACC
SF3B5	ME14	ENSG00000169976	chr6	144416018	144416754	-	ATCGACGA;CGACATCAAG;AGSTGGAC;GACCAGTGGCAC;GGACGACGAG;CAACGACCTG;GATTACCATC;AAGCTGACCG;CAGATAACAA
SF3B5	ME25	ENSG00000169976	chr6	144416018	144416754	-	GCCACACAGC
SF3B5	ME31	ENSG00000169976	chr6	144416018	144416754	-	ANTGGACT;CCAGTGACCAGA;ATACTCAAGC;RACTGSWWTGCA;TACAGACTCC;TACTTGAACC
SFPQ	ME3	ENSG00000116560	chr1	35641979	35658749	-	ACTACTAC;GACCTGGACA;AAGCCACCACGG;ATGCCACTGATG;CCTGGAGACCAT
SFPQ	ME14	ENSG00000116560	chr1	35641979	35658749	-	ATCGACGA;CGACATCAAG;AGSTGGAC;GACCAGTGGCAC;GGACGACGAG;CAACGACCTG;GATTACCATC;AAGCTGACCG;CAGATAACAA
SLBP	ME14	ENSG00000163950	chr4	1694527	1714282	-	ATCGACGA;CGACATCAAG;AGSTGGAC;GACCAGTGGCAC;GGACGACGAG;CAACGACCTG;GATTACCATC;AAGCTGACCG;CAGATAACAA
SLBP	ME31	ENSG00000163950	chr4	1694527	1714282	-	ANTGGACT;CCAGTGACCAGA;ATACTCAAGC;RACTGSWWTGCA;TACAGACTCC;TACTTGAACC
SLC25A5	ME14	ENSG00000005022	chrX	118602363	118605282	+	ATCGACGA;CGACATCAAG;AGSTGGAC;GACCAGTGGCAC;GGACGACGAG;CAACGACCTG;GATTACCATC;AAGCTGACCG;CAGATAACAA
SLFN13	ME7	ENSG00000154760	chr17	33762115	33775856	-	CAACATCATC;CTACGTCCTG;CAACGATGAC
SMAD1	ME40	ENSG00000170365	chr4	146402346	146479231	+	GGACCCCTGG
SMAD3	ME33	ENSG00000166949	chr15	67356101	67487533	+	CCTGACACGGCC;GTTCACCGCC;ACCTGGCCAACA
SMARCE1	ME3	ENSG00000073584	chr17	38781214	38804760	-	ACTACTAC;GACCTGGACA;AAGCCACCACGG;ATGCCACTGATG;CCTGGAGACCAT
SMARCE1	ME6	ENSG00000073584	chr17	38781214	38804760	-	ACTACAAGGA;GACAACGT;TATGACGA;TGAGCTGGACAA;AGCCAGACCAAG;TAGGTCACAGGT;CTTTTTCACTCT
SMARCE1	ME7	ENSG00000073584	chr17	38781214	38804760	-	CAACATCATC;CTACGTCCTG;CAACGATGAC
SMARCE1	ME9	ENSG00000073584	chr17	38781214	38804760	-	GCCACCAT;TGAACTTT;ACCACYGAAGAG;ATACAACCAT;ACACTATCCT
SMARCE1	ME11	ENSG00000073584	chr17	38781214	38804760	-	GACCATGG;GKACCGCATTGA;CCACCGAGGTCG;GTAAGCTGACCT;CTACTACA;CCAACATGCTGG;ACAGCGACTGGA;TTCGGGACGGAA;TACCGCTT
SMARCE1	ME14	ENSG00000073584	chr17	38781214	38804760	-	ATCGACGA;CGACATCAAG;AGSTGGAC;GACCAGTGGCAC;GGACGACGAG;CAACGACCTG;GATTACCATC;AAGCTGACCG;CAGATAACAA
SMARCE1	ME23	ENSG00000073584	chr17	38781214	38804760	-	GACCGCAA;AATCTAGACTGG;GAACGCCATGAC;GGCACAGATGCC;CATCAGTACATC;GACCRGCGCAAC;CGTGTCACTG
SMARCE1	ME31	ENSG00000073584	chr17	38781214	38804760	-	ANTGGACT;CCAGTGACCAGA;ATACTCAAGC;RACTGSWWTGCA;TACAGACTCC;TACTTGAACC
SMARCE1	ME32	ENSG00000073584	chr17	38781214	38804760	-	GCAGAGCCCAAC;TTTTACAT
SMG1	ME25	ENSG00000157106	chr16	18816175	18937776	-	GCCACACAGC
SMG5	ME31	ENSG00000198952	chr1	156219015	156252620	-	ANTGGACT;CCAGTGACCAGA;ATACTCAAGC;RACTGSWWTGCA;TACAGACTCC;TACTTGAACC
SMG6	ME19	ENSG00000070366	chr17	1963133	2207065	-	TGGACATG;AGAACTGT;CCAAGGACATCC;AHACTGAAAGTA
SMG7	ME14	ENSG00000116698	chr1	183441351	183567381	+	ATCGACGA;CGACATCAAG;AGSTGGAC;GACCAGTGGCAC;GGACGACGAG;CAACGACCTG;GATTACCATC;AAGCTGACCG;CAGATAACAA
SND1	ME30	ENSG00000197157	chr7	127292234	127732661	+	CCACCGAG
SNIP1	ME14	ENSG00000163877	chr1	38000050	38019903	-	ATCGACGA;CGACATCAAG;AGSTGGAC;GACCAGTGGCAC;GGACGACGAG;CAACGACCTG;GATTACCATC;AAGCTGACCG;CAGATAACAA
SNRNP70	ME11	ENSG00000104852	chr19	49588676	49611862	+	GACCATGG;GKACCGCATTGA;CCACCGAGGTCG;GTAAGCTGACCT;CTACTACA;CCAACATGCTGG;ACAGCGACTGGA;TTCGGGACGGAA;TACCGCTT
SNRNP70	ME14	ENSG00000104852	chr19	49588676	49611862	+	ATCGACGA;CGACATCAAG;AGSTGGAC;GACCAGTGGCAC;GGACGACGAG;CAACGACCTG;GATTACCATC;AAGCTGACCG;CAGATAACAA
SNRPA	ME40	ENSG00000077312	chr19	41256542	41271294	+	GGACCCCTGG
SNRPA1	ME3	ENSG00000131876	chr15	101821715	101835487	-	ACTACTAC;GACCTGGACA;AAGCCACCACGG;ATGCCACTGATG;CCTGGAGACCAT
SNRPB2	ME29	ENSG00000125870	chr20	16710606	16722421	+	CAACAAGAAG
SNRPE	ME7	ENSG00000182004	chr1	203830731	203839678	+	CAACATCATC;CTACGTCCTG;CAACGATGAC
SNRPE	ME14	ENSG00000182004	chr1	203830731	203839678	+	ATCGACGA;CGACATCAAG;AGSTGGAC;GACCAGTGGCAC;GGACGACGAG;CAACGACCTG;GATTACCATC;AAGCTGACCG;CAGATAACAA
SNRPGP15	ME14	ENSG00000224543	chr19	14599758	14600691	+	ATCGACGA;CGACATCAAG;AGSTGGAC;GACCAGTGGCAC;GGACGACGAG;CAACGACCTG;GATTACCATC;AAGCTGACCG;CAGATAACAA
SNRPGP15	ME25	ENSG00000224543	chr19	14599758	14600691	+	GCCACACAGC
SNRPGP15	ME31	ENSG00000224543	chr19	14599758	14600691	+	ANTGGACT;CCAGTGACCAGA;ATACTCAAGC;RACTGSWWTGCA;TACAGACTCC;TACTTGAACC
SNUPN	ME35	ENSG00000169371	chr15	75890424	75918810	-	TGGACACCGCTG;AGAGGTACCA;TGACAAGAAG;ACCTGCGGCCAC
SON	ME25	ENSG00000159140	chr21	34914924	34949812	+	GCCACACAGC
SORBS2	ME31	ENSG00000154556	chr4	186506598	186877806	-	ANTGGACT;CCAGTGACCAGA;ATACTCAAGC;RACTGSWWTGCA;TACAGACTCC;TACTTGAACC
SOX11	ME28	ENSG00000176887	chr2	5832799	5841516	+	AGCAACTCCGGC
SOX2	ME23	ENSG00000181449	chr3	181429714	181432221	+	GACCGCAA;AATCTAGACTGG;GAACGCCATGAC;GGCACAGATGCC;CATCAGTACATC;GACCRGCGCAAC;CGTGTCACTG
SOX2	ME36	ENSG00000181449	chr3	181429714	181432221	+	CCTCTACCAC
SPATS2L	ME11	ENSG00000196141	chr2	201170604	201346986	+	GACCATGG;GKACCGCATTGA;CCACCGAGGTCG;GTAAGCTGACCT;CTACTACA;CCAACATGCTGG;ACAGCGACTGGA;TTCGGGACGGAA;TACCGCTT
SPI1	ME37	ENSG00000066336	chr11	47376411	47400127	-	TACGATCG;CCCSMCWGACMG;CCACCAGCCGGG
SPTBN1	ME5	ENSG00000115306	chr2	54683422	54896812	+	TGCTGACCRC;WGACASCCATGG;AACATCATCACC;CCTGCACG;TAACTACT
SPTBN1	ME11	ENSG00000115306	chr2	54683422	54896812	+	GACCATGG;GKACCGCATTGA;CCACCGAGGTCG;GTAAGCTGACCT;CTACTACA;CCAACATGCTGG;ACAGCGACTGGA;TTCGGGACGGAA;TACCGCTT
SPTBN1	ME13	ENSG00000115306	chr2	54683422	54896812	+	AGAGTCACTACA;GTGTACCA;AHACTGCTGACC
SPTBN1	ME16	ENSG00000115306	chr2	54683422	54896812	+	TGGAGAACTT;AAGGACTGCCTG
SPTBN1	ME19	ENSG00000115306	chr2	54683422	54896812	+	TGGACATG;AGAACTGT;CCAAGGACATCC;AHACTGAAAGTA
SPTBN1	ME29	ENSG00000115306	chr2	54683422	54896812	+	CAACAAGAAG
SPTBN1	ME33	ENSG00000115306	chr2	54683422	54896812	+	CCTGACACGGCC;GTTCACCGCC;ACCTGGCCAACA
SPTBN1	ME37	ENSG00000115306	chr2	54683422	54896812	+	TACGATCG;CCCSMCWGACMG;CCACCAGCCGGG
SRF	ME40	ENSG00000112658	chr6	43139037	43149243	+	GGACCCCTGG
SRFBP1	ME7	ENSG00000151304	chr5	121297656	121411265	+	CAACATCATC;CTACGTCCTG;CAACGATGAC
SRFBP1	ME11	ENSG00000151304	chr5	121297656	121411265	+	GACCATGG;GKACCGCATTGA;CCACCGAGGTCG;GTAAGCTGACCT;CTACTACA;CCAACATGCTGG;ACAGCGACTGGA;TTCGGGACGGAA;TACCGCTT
SRFBP1	ME13	ENSG00000151304	chr5	121297656	121411265	+	AGAGTCACTACA;GTGTACCA;AHACTGCTGACC
SRFBP1	ME14	ENSG00000151304	chr5	121297656	121411265	+	ATCGACGA;CGACATCAAG;AGSTGGAC;GACCAGTGGCAC;GGACGACGAG;CAACGACCTG;GATTACCATC;AAGCTGACCG;CAGATAACAA
SRFBP1	ME25	ENSG00000151304	chr5	121297656	121411265	+	GCCACACAGC
SRFBP1	ME31	ENSG00000151304	chr5	121297656	121411265	+	ANTGGACT;CCAGTGACCAGA;ATACTCAAGC;RACTGSWWTGCA;TACAGACTCC;TACTTGAACC
SRFBP1	ME32	ENSG00000151304	chr5	121297656	121411265	+	GCAGAGCCCAAC;TTTTACAT
SRFBP1	ME35	ENSG00000151304	chr5	121297656	121411265	+	TGGACACCGCTG;AGAGGTACCA;TGACAAGAAG;ACCTGCGGCCAC
SRP68	ME35	ENSG00000167881	chr17	74035184	74068734	-	TGGACACCGCTG;AGAGGTACCA;TGACAAGAAG;ACCTGCGGCCAC
SRP9	ME7	ENSG00000143742	chr1	225965531	225978168	+	CAACATCATC;CTACGTCCTG;CAACGATGAC
SRSF11	ME7	ENSG00000116754	chr1	70671365	70718735	+	CAACATCATC;CTACGTCCTG;CAACGATGAC
SRSF12	ME20	ENSG00000154548	chr6	89805678	89827800	-	GGACAWGTATGA;AVTTTGAWGGAC;CTCGCCAAGGAC;GCAGTAGACCCG
SRSF2	ME14	ENSG00000161547	chr17	74730197	74733456	-	ATCGACGA;CGACATCAAG;AGSTGGAC;GACCAGTGGCAC;GGACGACGAG;CAACGACCTG;GATTACCATC;AAGCTGACCG;CAGATAACAA
SRSF2	ME25	ENSG00000161547	chr17	74730197	74733456	-	GCCACACAGC
SRSF2	ME31	ENSG00000161547	chr17	74730197	74733456	-	ANTGGACT;CCAGTGACCAGA;ATACTCAAGC;RACTGSWWTGCA;TACAGACTCC;TACTTGAACC
SRSF3	ME3	ENSG00000112081	chr6	36562145	36573377	+	ACTACTAC;GACCTGGACA;AAGCCACCACGG;ATGCCACTGATG;CCTGGAGACCAT
SRSF3	ME20	ENSG00000112081	chr6	36562145	36573377	+	GGACAWGTATGA;AVTTTGAWGGAC;CTCGCCAAGGAC;GCAGTAGACCCG
SRSF3	ME23	ENSG00000112081	chr6	36562145	36573377	+	GACCGCAA;AATCTAGACTGG;GAACGCCATGAC;GGCACAGATGCC;CATCAGTACATC;GACCRGCGCAAC;CGTGTCACTG
SRSF3	ME33	ENSG00000112081	chr6	36562145	36573377	+	CCTGACACGGCC;GTTCACCGCC;ACCTGGCCAACA
SRSF4	ME14	ENSG00000116350	chr1	29474255	29508499	-	ATCGACGA;CGACATCAAG;AGSTGGAC;GACCAGTGGCAC;GGACGACGAG;CAACGACCTG;GATTACCATC;AAGCTGACCG;CAGATAACAA
SRSF4	ME25	ENSG00000116350	chr1	29474255	29508499	-	GCCACACAGC
SRSF4	ME35	ENSG00000116350	chr1	29474255	29508499	-	TGGACACCGCTG;AGAGGTACCA;TGACAAGAAG;ACCTGCGGCCAC
SRSF6	ME14	ENSG00000124193	chr20	42086568	42092245	+	ATCGACGA;CGACATCAAG;AGSTGGAC;GACCAGTGGCAC;GGACGACGAG;CAACGACCTG;GATTACCATC;AAGCTGACCG;CAGATAACAA
SRSF6	ME31	ENSG00000124193	chr20	42086568	42092245	+	ANTGGACT;CCAGTGACCAGA;ATACTCAAGC;RACTGSWWTGCA;TACAGACTCC;TACTTGAACC
SRSF7	ME5	ENSG00000115875	chr2	38970741	38978636	-	TGCTGACCRC;WGACASCCATGG;AACATCATCACC;CCTGCACG;TAACTACT
SRSF7	ME12	ENSG00000115875	chr2	38970741	38978636	-	TWKYCAAACCAK;AACAACGA
SRSF7	ME20	ENSG00000115875	chr2	38970741	38978636	-	GGACAWGTATGA;AVTTTGAWGGAC;CTCGCCAAGGAC;GCAGTAGACCCG
SRSF8	ME14	ENSG00000271885	chr11	94800361	94802388	+	ATCGACGA;CGACATCAAG;AGSTGGAC;GACCAGTGGCAC;GGACGACGAG;CAACGACCTG;GATTACCATC;AAGCTGACCG;CAGATAACAA
SRSF8	ME31	ENSG00000271885	chr11	94800361	94802388	+	ANTGGACT;CCAGTGACCAGA;ATACTCAAGC;RACTGSWWTGCA;TACAGACTCC;TACTTGAACC
SRSF9	ME32	ENSG00000111786	chr12	120899471	120907596	-	GCAGAGCCCAAC;TTTTACAT
SSBP1	ME22	ENSG00000106028	chr7	141438121	141487722	+	GGCGTGGCAC;AGAATCACAT
STAU1	ME11	ENSG00000124214	chr20	47729878	47804904	-	GACCATGG;GKACCGCATTGA;CCACCGAGGTCG;GTAAGCTGACCT;CTACTACA;CCAACATGCTGG;ACAGCGACTGGA;TTCGGGACGGAA;TACCGCTT
STAU1	ME14	ENSG00000124214	chr20	47729878	47804904	-	ATCGACGA;CGACATCAAG;AGSTGGAC;GACCAGTGGCAC;GGACGACGAG;CAACGACCTG;GATTACCATC;AAGCTGACCG;CAGATAACAA
STAU1	ME16	ENSG00000124214	chr20	47729878	47804904	-	TGGAGAACTT;AAGGACTGCCTG
STAU1	ME19	ENSG00000124214	chr20	47729878	47804904	-	TGGACATG;AGAACTGT;CCAAGGACATCC;AHACTGAAAGTA
SUGP1	ME11	ENSG00000105705	chr19	19386827	19431653	-	GACCATGG;GKACCGCATTGA;CCACCGAGGTCG;GTAAGCTGACCT;CTACTACA;CCAACATGCTGG;ACAGCGACTGGA;TTCGGGACGGAA;TACCGCTT
SUGP1	ME13	ENSG00000105705	chr19	19386827	19431653	-	AGAGTCACTACA;GTGTACCA;AHACTGCTGACC
SUGP1	ME14	ENSG00000105705	chr19	19386827	19431653	-	ATCGACGA;CGACATCAAG;AGSTGGAC;GACCAGTGGCAC;GGACGACGAG;CAACGACCTG;GATTACCATC;AAGCTGACCG;CAGATAACAA
SUGP1	ME25	ENSG00000105705	chr19	19386827	19431653	-	GCCACACAGC
SUGP1	ME31	ENSG00000105705	chr19	19386827	19431653	-	ANTGGACT;CCAGTGACCAGA;ATACTCAAGC;RACTGSWWTGCA;TACAGACTCC;TACTTGAACC
SUGP2	ME3	ENSG00000064607	chr19	19101697	19144832	-	ACTACTAC;GACCTGGACA;AAGCCACCACGG;ATGCCACTGATG;CCTGGAGACCAT
SUGP2	ME7	ENSG00000064607	chr19	19101697	19144832	-	CAACATCATC;CTACGTCCTG;CAACGATGAC
SUGP2	ME14	ENSG00000064607	chr19	19101697	19144832	-	ATCGACGA;CGACATCAAG;AGSTGGAC;GACCAGTGGCAC;GGACGACGAG;CAACGACCTG;GATTACCATC;AAGCTGACCG;CAGATAACAA
SUGP2	ME22	ENSG00000064607	chr19	19101697	19144832	-	GGCGTGGCAC;AGAATCACAT
SUGP2	ME25	ENSG00000064607	chr19	19101697	19144832	-	GCCACACAGC
SUGP2	ME31	ENSG00000064607	chr19	19101697	19144832	-	ANTGGACT;CCAGTGACCAGA;ATACTCAAGC;RACTGSWWTGCA;TACAGACTCC;TACTTGAACC
SUGP2	ME32	ENSG00000064607	chr19	19101697	19144832	-	GCAGAGCCCAAC;TTTTACAT
SUMO1	ME11	ENSG00000116030	chr2	203070903	203103331	-	GACCATGG;GKACCGCATTGA;CCACCGAGGTCG;GTAAGCTGACCT;CTACTACA;CCAACATGCTGG;ACAGCGACTGGA;TTCGGGACGGAA;TACCGCTT
SUMO1	ME14	ENSG00000116030	chr2	203070903	203103331	-	ATCGACGA;CGACATCAAG;AGSTGGAC;GACCAGTGGCAC;GGACGACGAG;CAACGACCTG;GATTACCATC;AAGCTGACCG;CAGATAACAA
SUMO2	ME3	ENSG00000188612	chr17	73163408	73179078	-	ACTACTAC;GACCTGGACA;AAGCCACCACGG;ATGCCACTGATG;CCTGGAGACCAT
SUMO2	ME9	ENSG00000188612	chr17	73163408	73179078	-	GCCACCAT;TGAACTTT;ACCACYGAAGAG;ATACAACCAT;ACACTATCCT
SUMO2	ME23	ENSG00000188612	chr17	73163408	73179078	-	GACCGCAA;AATCTAGACTGG;GAACGCCATGAC;GGCACAGATGCC;CATCAGTACATC;GACCRGCGCAAC;CGTGTCACTG
SUPT6H	ME33	ENSG00000109111	chr17	26989109	27029697	+	CCTGACACGGCC;GTTCACCGCC;ACCTGGCCAACA
SURF6	ME14	ENSG00000148296	chr9	136197552	136203235	-	ATCGACGA;CGACATCAAG;AGSTGGAC;GACCAGTGGCAC;GGACGACGAG;CAACGACCTG;GATTACCATC;AAGCTGACCG;CAGATAACAA
SYF2	ME7	ENSG00000117614	chr1	25549170	25558993	-	CAACATCATC;CTACGTCCTG;CAACGATGAC
SYNCRIP	ME11	ENSG00000135316	chr6	86318053	86353510	-	GACCATGG;GKACCGCATTGA;CCACCGAGGTCG;GTAAGCTGACCT;CTACTACA;CCAACATGCTGG;ACAGCGACTGGA;TTCGGGACGGAA;TACCGCTT
SYNCRIP	ME13	ENSG00000135316	chr6	86318053	86353510	-	AGAGTCACTACA;GTGTACCA;AHACTGCTGACC
SYNCRIP	ME14	ENSG00000135316	chr6	86318053	86353510	-	ATCGACGA;CGACATCAAG;AGSTGGAC;GACCAGTGGCAC;GGACGACGAG;CAACGACCTG;GATTACCATC;AAGCTGACCG;CAGATAACAA
SYNCRIP	ME25	ENSG00000135316	chr6	86318053	86353510	-	GCCACACAGC
TAF15	ME24	ENSG00000172660	chr17	34136459	34191619	+	AGACCCAG
TARDBP	ME11	ENSG00000120948	chr1	11072414	11085796	+	GACCATGG;GKACCGCATTGA;CCACCGAGGTCG;GTAAGCTGACCT;CTACTACA;CCAACATGCTGG;ACAGCGACTGGA;TTCGGGACGGAA;TACCGCTT
TARDBP	ME14	ENSG00000120948	chr1	11072414	11085796	+	ATCGACGA;CGACATCAAG;AGSTGGAC;GACCAGTGGCAC;GGACGACGAG;CAACGACCTG;GATTACCATC;AAGCTGACCG;CAGATAACAA
TBL2	ME4	ENSG00000106638	chr7	72983262	72993121	-	TGGTACTCTG;AACAACAA;GCACTGGACGGG
TBL2	ME27	ENSG00000106638	chr7	72983262	72993121	-	GCACTGCGGGGA
TBL2	ME31	ENSG00000106638	chr7	72983262	72993121	-	ANTGGACT;CCAGTGACCAGA;ATACTCAAGC;RACTGSWWTGCA;TACAGACTCC;TACTTGAACC
TCERG1	ME22	ENSG00000113649	chr5	145826874	145891524	+	GGCGTGGCAC;AGAATCACAT
TCF20	ME14	ENSG00000100207	chr22	42556019	42739622	-	ATCGACGA;CGACATCAAG;AGSTGGAC;GACCAGTGGCAC;GGACGACGAG;CAACGACCTG;GATTACCATC;AAGCTGACCG;CAGATAACAA
TCF20	ME25	ENSG00000100207	chr22	42556019	42739622	-	GCCACACAGC
TCF20	ME31	ENSG00000100207	chr22	42556019	42739622	-	ANTGGACT;CCAGTGACCAGA;ATACTCAAGC;RACTGSWWTGCA;TACAGACTCC;TACTTGAACC
TCOF1	ME29	ENSG00000070814	chr5	149737202	149779871	+	CAACAAGAAG
TDRD3	ME7	ENSG00000083544	chr13	60970591	61148012	+	CAACATCATC;CTACGTCCTG;CAACGATGAC
TDRD3	ME13	ENSG00000083544	chr13	60970591	61148012	+	AGAGTCACTACA;GTGTACCA;AHACTGCTGACC
TDRD3	ME14	ENSG00000083544	chr13	60970591	61148012	+	ATCGACGA;CGACATCAAG;AGSTGGAC;GACCAGTGGCAC;GGACGACGAG;CAACGACCTG;GATTACCATC;AAGCTGACCG;CAGATAACAA
TDRD7	ME7	ENSG00000196116	chr9	100174232	100258407	+	CAACATCATC;CTACGTCCTG;CAACGATGAC
TDRD7	ME31	ENSG00000196116	chr9	100174232	100258407	+	ANTGGACT;CCAGTGACCAGA;ATACTCAAGC;RACTGSWWTGCA;TACAGACTCC;TACTTGAACC
TEP1	ME3	ENSG00000129566	chr14	20833826	20881588	-	ACTACTAC;GACCTGGACA;AAGCCACCACGG;ATGCCACTGATG;CCTGGAGACCAT
TEP1	ME11	ENSG00000129566	chr14	20833826	20881588	-	GACCATGG;GKACCGCATTGA;CCACCGAGGTCG;GTAAGCTGACCT;CTACTACA;CCAACATGCTGG;ACAGCGACTGGA;TTCGGGACGGAA;TACCGCTT
TEP1	ME14	ENSG00000129566	chr14	20833826	20881588	-	ATCGACGA;CGACATCAAG;AGSTGGAC;GACCAGTGGCAC;GGACGACGAG;CAACGACCTG;GATTACCATC;AAGCTGACCG;CAGATAACAA
TEP1	ME25	ENSG00000129566	chr14	20833826	20881588	-	GCCACACAGC
TEP1	ME31	ENSG00000129566	chr14	20833826	20881588	-	ANTGGACT;CCAGTGACCAGA;ATACTCAAGC;RACTGSWWTGCA;TACAGACTCC;TACTTGAACC
TES	ME2	ENSG00000135269	chr7	115850547	115898837	+	TATGACCGCAGA
TES	ME8	ENSG00000135269	chr7	115850547	115898837	+	CCCCACAGCC;ATTGACCTGGAG;
TES	ME15	ENSG00000135269	chr7	115850547	115898837	+	CAAGGACAATGA;AGAGCACCGGGA;TCTACCAG;SGATGAGAACTT;CCTAGCCAAC;GCTGAGGACG
TES	ME23	ENSG00000135269	chr7	115850547	115898837	+	GACCGCAA;AATCTAGACTGG;GAACGCCATGAC;GGCACAGATGCC;CATCAGTACATC;GACCRGCGCAAC;CGTGTCACTG
TES	ME29	ENSG00000135269	chr7	115850547	115898837	+	CAACAAGAAG
THOC1	ME19	ENSG00000079134	chr18	214520	268050	-	TGGACATG;AGAACTGT;CCAAGGACATCC;AHACTGAAAGTA
THOC1	ME20	ENSG00000079134	chr18	214520	268050	-	GGACAWGTATGA;AVTTTGAWGGAC;CTCGCCAAGGAC;GCAGTAGACCCG
THRAP3	ME11	ENSG00000054118	chr1	36690017	36770958	+	GACCATGG;GKACCGCATTGA;CCACCGAGGTCG;GTAAGCTGACCT;CTACTACA;CCAACATGCTGG;ACAGCGACTGGA;TTCGGGACGGAA;TACCGCTT
THRAP3	ME14	ENSG00000054118	chr1	36690017	36770958	+	ATCGACGA;CGACATCAAG;AGSTGGAC;GACCAGTGGCAC;GGACGACGAG;CAACGACCTG;GATTACCATC;AAGCTGACCG;CAGATAACAA
THRAP3	ME25	ENSG00000054118	chr1	36690017	36770958	+	GCCACACAGC
TLR9	ME11	ENSG00000173366	chr3	52255097	52265206	-	GACCATGG;GKACCGCATTGA;CCACCGAGGTCG;GTAAGCTGACCT;CTACTACA;CCAACATGCTGG;ACAGCGACTGGA;TTCGGGACGGAA;TACCGCTT
TLR9	ME14	ENSG00000173366	chr3	52255097	52265206	-	ATCGACGA;CGACATCAAG;AGSTGGAC;GACCAGTGGCAC;GGACGACGAG;CAACGACCTG;GATTACCATC;AAGCTGACCG;CAGATAACAA
TLR9	ME26	ENSG00000173366	chr3	52255097	52265206	-	ACTACGAGAA;CCTCTACC;GAGGCCACAGCC;ACAGCGCCCT;TTAAACCCTC;CCCACACRGGGC
TP53	ME6	ENSG00000141510	chr17	7565097	7590856	-	ACTACAAGGA;GACAACGT;TATGACGA;TGAGCTGGACAA;AGCCAGACCAAG;TAGGTCACAGGT;CTTTTTCACTCT
TPD52L2	ME14	ENSG00000101150	chr20	62496596	62522898	+	ATCGACGA;CGACATCAAG;AGSTGGAC;GACCAGTGGCAC;GGACGACGAG;CAACGACCTG;GATTACCATC;AAGCTGACCG;CAGATAACAA
TPD52L2	ME25	ENSG00000101150	chr20	62496596	62522898	+	GCCACACAGC
TRA2A	ME5	ENSG00000164548	chr7	23544399	23571660	-	TGCTGACCRC;WGACASCCATGG;AACATCATCACC;CCTGCACG;TAACTACT
TRA2A	ME15	ENSG00000164548	chr7	23544399	23571660	-	CAAGGACAATGA;AGAGCACCGGGA;TCTACCAG;SGATGAGAACTT;CCTAGCCAAC;GCTGAGGACG
TRA2B	ME3	ENSG00000136527	chr3	185633694	185655924	-	ACTACTAC;GACCTGGACA;AAGCCACCACGG;ATGCCACTGATG;CCTGGAGACCAT
TRA2B	ME20	ENSG00000136527	chr3	185633694	185655924	-	GGACAWGTATGA;AVTTTGAWGGAC;CTCGCCAAGGAC;GCAGTAGACCCG
TRA2B	ME23	ENSG00000136527	chr3	185633694	185655924	-	GACCGCAA;AATCTAGACTGG;GAACGCCATGAC;GGCACAGATGCC;CATCAGTACATC;GACCRGCGCAAC;CGTGTCACTG
TRA2B	ME31	ENSG00000136527	chr3	185633694	185655924	-	ANTGGACT;CCAGTGACCAGA;ATACTCAAGC;RACTGSWWTGCA;TACAGACTCC;TACTTGAACC
TRIM21	ME7	ENSG00000132109	chr11	4406127	4414926	-	CAACATCATC;CTACGTCCTG;CAACGATGAC
TRIM21	ME11	ENSG00000132109	chr11	4406127	4414926	-	GACCATGG;GKACCGCATTGA;CCACCGAGGTCG;GTAAGCTGACCT;CTACTACA;CCAACATGCTGG;ACAGCGACTGGA;TTCGGGACGGAA;TACCGCTT
TRIM21	ME13	ENSG00000132109	chr11	4406127	4414926	-	AGAGTCACTACA;GTGTACCA;AHACTGCTGACC
TRIM21	ME14	ENSG00000132109	chr11	4406127	4414926	-	ATCGACGA;CGACATCAAG;AGSTGGAC;GACCAGTGGCAC;GGACGACGAG;CAACGACCTG;GATTACCATC;AAGCTGACCG;CAGATAACAA
TRIM21	ME25	ENSG00000132109	chr11	4406127	4414926	-	GCCACACAGC
TRIM21	ME31	ENSG00000132109	chr11	4406127	4414926	-	ANTGGACT;CCAGTGACCAGA;ATACTCAAGC;RACTGSWWTGCA;TACAGACTCC;TACTTGAACC
TRIM25	ME10	ENSG00000121060	chr17	54965270	54991399	-	ACTGAAAATRGA;ACCGTTGGAG
TRIM25	ME13	ENSG00000121060	chr17	54965270	54991399	-	AGAGTCACTACA;GTGTACCA;AHACTGCTGACC
TRIM25	ME14	ENSG00000121060	chr17	54965270	54991399	-	ATCGACGA;CGACATCAAG;AGSTGGAC;GACCAGTGGCAC;GGACGACGAG;CAACGACCTG;GATTACCATC;AAGCTGACCG;CAGATAACAA
TRIM25	ME25	ENSG00000121060	chr17	54965270	54991399	-	GCCACACAGC
TRIM56	ME14	ENSG00000169871	chr7	100728720	100735017	+	ATCGACGA;CGACATCAAG;AGSTGGAC;GACCAGTGGCAC;GGACGACGAG;CAACGACCTG;GATTACCATC;AAGCTGACCG;CAGATAACAA
TRIM56	ME25	ENSG00000169871	chr7	100728720	100735017	+	GCCACACAGC
TRIM56	ME31	ENSG00000169871	chr7	100728720	100735017	+	ANTGGACT;CCAGTGACCAGA;ATACTCAAGC;RACTGSWWTGCA;TACAGACTCC;TACTTGAACC
TRIM71	ME12	ENSG00000206557	chr3	32859510	32939318	+	TWKYCAAACCAK;AACAACGA
TRIM71	ME28	ENSG00000206557	chr3	32859510	32939318	+	AGCAACTCCGGC
TRIP6	ME11	ENSG00000087077	chr7	100464760	100471076	+	GACCATGG;GKACCGCATTGA;CCACCGAGGTCG;GTAAGCTGACCT;CTACTACA;CCAACATGCTGG;ACAGCGACTGGA;TTCGGGACGGAA;TACCGCTT
TRIP6	ME14	ENSG00000087077	chr7	100464760	100471076	+	ATCGACGA;CGACATCAAG;AGSTGGAC;GACCAGTGGCAC;GGACGACGAG;CAACGACCTG;GATTACCATC;AAGCTGACCG;CAGATAACAA
TRIP6	ME25	ENSG00000087077	chr7	100464760	100471076	+	GCCACACAGC
TRIP6	ME31	ENSG00000087077	chr7	100464760	100471076	+	ANTGGACT;CCAGTGACCAGA;ATACTCAAGC;RACTGSWWTGCA;TACAGACTCC;TACTTGAACC
TRNT1	ME21	ENSG00000072756	chr3	3168600	3192563	+	TGACTCAGAGGT;TACCCTCTACCC
TSR1	ME31	ENSG00000167721	chr17	2225797	2240801	-	ANTGGACT;CCAGTGACCAGA;ATACTCAAGC;RACTGSWWTGCA;TACAGACTCC;TACTTGAACC
TUBB4B	ME11	ENSG00000188229	chr9	140135665	140138159	+	GACCATGG;GKACCGCATTGA;CCACCGAGGTCG;GTAAGCTGACCT;CTACTACA;CCAACATGCTGG;ACAGCGACTGGA;TTCGGGACGGAA;TACCGCTT
TUBB4B	ME14	ENSG00000188229	chr9	140135665	140138159	+	ATCGACGA;CGACATCAAG;AGSTGGAC;GACCAGTGGCAC;GGACGACGAG;CAACGACCTG;GATTACCATC;AAGCTGACCG;CAGATAACAA
TUBB4B	ME16	ENSG00000188229	chr9	140135665	140138159	+	TGGAGAACTT;AAGGACTGCCTG
TUBB4B	ME21	ENSG00000188229	chr9	140135665	140138159	+	TGACTCAGAGGT;TACCCTCTACCC
TUBB4B	ME25	ENSG00000188229	chr9	140135665	140138159	+	GCCACACAGC
UBC	ME3	ENSG00000150991	chr12	125396150	125401914	-	ACTACTAC;GACCTGGACA;AAGCCACCACGG;ATGCCACTGATG;CCTGGAGACCAT
UBC	ME11	ENSG00000150991	chr12	125396150	125401914	-	GACCATGG;GKACCGCATTGA;CCACCGAGGTCG;GTAAGCTGACCT;CTACTACA;CCAACATGCTGG;ACAGCGACTGGA;TTCGGGACGGAA;TACCGCTT
UBC	ME14	ENSG00000150991	chr12	125396150	125401914	-	ATCGACGA;CGACATCAAG;AGSTGGAC;GACCAGTGGCAC;GGACGACGAG;CAACGACCTG;GATTACCATC;AAGCTGACCG;CAGATAACAA
UBC	ME25	ENSG00000150991	chr12	125396150	125401914	-	GCCACACAGC
UBC	ME31	ENSG00000150991	chr12	125396150	125401914	-	ANTGGACT;CCAGTGACCAGA;ATACTCAAGC;RACTGSWWTGCA;TACAGACTCC;TACTTGAACC
UBE2I	ME10	ENSG00000103275	chr16	1355548	1377019	+	ACTGAAAATRGA;ACCGTTGGAG
UBE2L3	ME11	ENSG00000185651	chr22	21903736	21978323	+	GACCATGG;GKACCGCATTGA;CCACCGAGGTCG;GTAAGCTGACCT;CTACTACA;CCAACATGCTGG;ACAGCGACTGGA;TTCGGGACGGAA;TACCGCTT
UBE2L3	ME14	ENSG00000185651	chr22	21903736	21978323	+	ATCGACGA;CGACATCAAG;AGSTGGAC;GACCAGTGGCAC;GGACGACGAG;CAACGACCTG;GATTACCATC;AAGCTGACCG;CAGATAACAA
UBE2N	ME7	ENSG00000177889	chr12	93799449	93836038	-	CAACATCATC;CTACGTCCTG;CAACGATGAC
UBE2N	ME13	ENSG00000177889	chr12	93799449	93836038	-	AGAGTCACTACA;GTGTACCA;AHACTGCTGACC
UBE2N	ME32	ENSG00000177889	chr12	93799449	93836038	-	GCAGAGCCCAAC;TTTTACAT
UPF1	ME11	ENSG00000005007	chr19	18942747	18979045	+	GACCATGG;GKACCGCATTGA;CCACCGAGGTCG;GTAAGCTGACCT;CTACTACA;CCAACATGCTGG;ACAGCGACTGGA;TTCGGGACGGAA;TACCGCTT
UPF1	ME14	ENSG00000005007	chr19	18942747	18979045	+	ATCGACGA;CGACATCAAG;AGSTGGAC;GACCAGTGGCAC;GGACGACGAG;CAACGACCTG;GATTACCATC;AAGCTGACCG;CAGATAACAA
UPF1	ME25	ENSG00000005007	chr19	18942747	18979045	+	GCCACACAGC
UPF3A	ME14	ENSG00000169062	chr13	115047059	115071283	+	ATCGACGA;CGACATCAAG;AGSTGGAC;GACCAGTGGCAC;GGACGACGAG;CAACGACCTG;GATTACCATC;AAGCTGACCG;CAGATAACAA
USP10	ME27	ENSG00000103194	chr16	84733584	84813528	+	GCACTGCGGGGA
USP36	ME35	ENSG00000055483	chr17	76783463	76837523	-	TGGACACCGCTG;AGAGGTACCA;TGACAAGAAG;ACCTGCGGCCAC
UTP14A	ME14	ENSG00000156697	chrX	129040097	129063737	+	ATCGACGA;CGACATCAAG;AGSTGGAC;GACCAGTGGCAC;GGACGACGAG;CAACGACCTG;GATTACCATC;AAGCTGACCG;CAGATAACAA
UTP23	ME14	ENSG00000147679	chr8	117778742	117861702	+	ATCGACGA;CGACATCAAG;AGSTGGAC;GACCAGTGGCAC;GGACGACGAG;CAACGACCTG;GATTACCATC;AAGCTGACCG;CAGATAACAA
UTP3	ME11	ENSG00000132467	chr4	71554196	71556267	+	GACCATGG;GKACCGCATTGA;CCACCGAGGTCG;GTAAGCTGACCT;CTACTACA;CCAACATGCTGG;ACAGCGACTGGA;TTCGGGACGGAA;TACCGCTT
UTP3	ME13	ENSG00000132467	chr4	71554196	71556267	+	AGAGTCACTACA;GTGTACCA;AHACTGCTGACC
UTP3	ME14	ENSG00000132467	chr4	71554196	71556267	+	ATCGACGA;CGACATCAAG;AGSTGGAC;GACCAGTGGCAC;GGACGACGAG;CAACGACCTG;GATTACCATC;AAGCTGACCG;CAGATAACAA
UTP3	ME25	ENSG00000132467	chr4	71554196	71556267	+	GCCACACAGC
UTP3	ME35	ENSG00000132467	chr4	71554196	71556267	+	TGGACACCGCTG;AGAGGTACCA;TGACAAGAAG;ACCTGCGGCCAC
VCP	ME11	ENSG00000165280	chr9	35056061	35073246	-	GACCATGG;GKACCGCATTGA;CCACCGAGGTCG;GTAAGCTGACCT;CTACTACA;CCAACATGCTGG;ACAGCGACTGGA;TTCGGGACGGAA;TACCGCTT
VIM	ME4	ENSG00000026025	chr10	17270258	17279592	+	TGGTACTCTG;AACAACAA;GCACTGGACGGG
VIM	ME12	ENSG00000026025	chr10	17270258	17279592	+	TWKYCAAACCAK;AACAACGA
VIM	ME27	ENSG00000026025	chr10	17270258	17279592	+	GCACTGCGGGGA
VIM	ME28	ENSG00000026025	chr10	17270258	17279592	+	AGCAACTCCGGC
WBP11	ME14	ENSG00000084463	chr12	14939410	14956474	-	ATCGACGA;CGACATCAAG;AGSTGGAC;GACCAGTGGCAC;GGACGACGAG;CAACGACCTG;GATTACCATC;AAGCTGACCG;CAGATAACAA
WDR33	ME5	ENSG00000136709	chr2	128458596	128568761	-	TGCTGACCRC;WGACASCCATGG;AACATCATCACC;CCTGCACG;TAACTACT
WDR33	ME21	ENSG00000136709	chr2	128458596	128568761	-	TGACTCAGAGGT;TACCCTCTACCC
WRAP53	ME14	ENSG00000141499	chr17	7589389	7606820	+	ATCGACGA;CGACATCAAG;AGSTGGAC;GACCAGTGGCAC;GGACGACGAG;CAACGACCTG;GATTACCATC;AAGCTGACCG;CAGATAACAA
WRAP53	ME25	ENSG00000141499	chr17	7589389	7606820	+	GCCACACAGC
WRAP53	ME31	ENSG00000141499	chr17	7589389	7606820	+	ANTGGACT;CCAGTGACCAGA;ATACTCAAGC;RACTGSWWTGCA;TACAGACTCC;TACTTGAACC
WT1	ME8	ENSG00000184937	chr11	32409321	32457176	-	CCCCACAGCC;ATTGACCTGGAG;
WT1	ME29	ENSG00000184937	chr11	32409321	32457176	-	CAACAAGAAG
WT1	ME37	ENSG00000184937	chr11	32409321	32457176	-	TACGATCG;CCCSMCWGACMG;CCACCAGCCGGG
XPO5	ME33	ENSG00000124571	chr6	43490072	43543812	-	CCTGACACGGCC;GTTCACCGCC;ACCTGGCCAACA
XRCC5	ME28	ENSG00000079246	chr2	216972187	217071026	+	AGCAACTCCGGC
YARS	ME14	ENSG00000134684	chr1	33240840	33283754	-	ATCGACGA;CGACATCAAG;AGSTGGAC;GACCAGTGGCAC;GGACGACGAG;CAACGACCTG;GATTACCATC;AAGCTGACCG;CAGATAACAA
YARS	ME25	ENSG00000134684	chr1	33240840	33283754	-	GCCACACAGC
YARS	ME35	ENSG00000134684	chr1	33240840	33283754	-	TGGACACCGCTG;AGAGGTACCA;TGACAAGAAG;ACCTGCGGCCAC
YBX1	ME11	ENSG00000065978	chr1	43148098	43168020	+	GACCATGG;GKACCGCATTGA;CCACCGAGGTCG;GTAAGCTGACCT;CTACTACA;CCAACATGCTGG;ACAGCGACTGGA;TTCGGGACGGAA;TACCGCTT
YBX1	ME14	ENSG00000065978	chr1	43148098	43168020	+	ATCGACGA;CGACATCAAG;AGSTGGAC;GACCAGTGGCAC;GGACGACGAG;CAACGACCTG;GATTACCATC;AAGCTGACCG;CAGATAACAA
YBX2	ME4	ENSG00000006047	chr17	7191571	7197934	-	TGGTACTCTG;AACAACAA;GCACTGGACGGG
YRDC	ME14	ENSG00000196449	chr1	38268616	38273857	-	ATCGACGA;CGACATCAAG;AGSTGGAC;GACCAGTGGCAC;GGACGACGAG;CAACGACCTG;GATTACCATC;AAGCTGACCG;CAGATAACAA
YTHDF1	ME14	ENSG00000149658	chr20	61826781	61847586	-	ATCGACGA;CGACATCAAG;AGSTGGAC;GACCAGTGGCAC;GGACGACGAG;CAACGACCTG;GATTACCATC;AAGCTGACCG;CAGATAACAA
YTHDF1	ME21	ENSG00000149658	chr20	61826781	61847586	-	TGACTCAGAGGT;TACCCTCTACCC
YWHAE	ME35	ENSG00000108953	chr17	1247566	1303672	-	TGGACACCGCTG;AGAGGTACCA;TGACAAGAAG;ACCTGCGGCCAC
YWHAG	ME3	ENSG00000170027	chr7	75956116	75988348	-	ACTACTAC;GACCTGGACA;AAGCCACCACGG;ATGCCACTGATG;CCTGGAGACCAT
YWHAG	ME11	ENSG00000170027	chr7	75956116	75988348	-	GACCATGG;GKACCGCATTGA;CCACCGAGGTCG;GTAAGCTGACCT;CTACTACA;CCAACATGCTGG;ACAGCGACTGGA;TTCGGGACGGAA;TACCGCTT
YWHAG	ME14	ENSG00000170027	chr7	75956116	75988348	-	ATCGACGA;CGACATCAAG;AGSTGGAC;GACCAGTGGCAC;GGACGACGAG;CAACGACCTG;GATTACCATC;AAGCTGACCG;CAGATAACAA
YWHAG	ME25	ENSG00000170027	chr7	75956116	75988348	-	GCCACACAGC
YWHAG	ME31	ENSG00000170027	chr7	75956116	75988348	-	ANTGGACT;CCAGTGACCAGA;ATACTCAAGC;RACTGSWWTGCA;TACAGACTCC;TACTTGAACC
ZC3H12A	ME7	ENSG00000163874	chr1	37940153	37949980	+	CAACATCATC;CTACGTCCTG;CAACGATGAC
ZC3H12A	ME14	ENSG00000163874	chr1	37940153	37949980	+	ATCGACGA;CGACATCAAG;AGSTGGAC;GACCAGTGGCAC;GGACGACGAG;CAACGACCTG;GATTACCATC;AAGCTGACCG;CAGATAACAA
ZC3H12A	ME25	ENSG00000163874	chr1	37940153	37949980	+	GCCACACAGC
ZC3H12A	ME30	ENSG00000163874	chr1	37940153	37949980	+	CCACCGAG
ZC3H12A	ME31	ENSG00000163874	chr1	37940153	37949980	+	ANTGGACT;CCAGTGACCAGA;ATACTCAAGC;RACTGSWWTGCA;TACAGACTCC;TACTTGAACC
ZC3H12A	ME35	ENSG00000163874	chr1	37940153	37949980	+	TGGACACCGCTG;AGAGGTACCA;TGACAAGAAG;ACCTGCGGCCAC
ZC3H13	ME14	ENSG00000123200	chr13	46528600	46626894	-	ATCGACGA;CGACATCAAG;AGSTGGAC;GACCAGTGGCAC;GGACGACGAG;CAACGACCTG;GATTACCATC;AAGCTGACCG;CAGATAACAA
ZC3H13	ME17	ENSG00000123200	chr13	46528600	46626894	-	KCGGACACTC;ACACGTTCHGGG
ZC3H13	ME25	ENSG00000123200	chr13	46528600	46626894	-	GCCACACAGC
ZC3H13	ME42	ENSG00000123200	chr13	46528600	46626894	-	AMTACMGCTG;GGACTCGCTCAT;GATGACCGCA;TACCATCG;ACCAARGCGC;AAACCAGTGA
ZC3H4	ME14	ENSG00000130749	chr19	47567444	47617009	-	ATCGACGA;CGACATCAAG;AGSTGGAC;GACCAGTGGCAC;GGACGACGAG;CAACGACCTG;GATTACCATC;AAGCTGACCG;CAGATAACAA
ZC3H8	ME31	ENSG00000144161	chr2	112969102	113012713	-	ANTGGACT;CCAGTGACCAGA;ATACTCAAGC;RACTGSWWTGCA;TACAGACTCC;TACTTGAACC
ZC3HAV1	ME7	ENSG00000105939	chr7	138728266	138794465	-	CAACATCATC;CTACGTCCTG;CAACGATGAC
ZC3HAV1	ME25	ENSG00000105939	chr7	138728266	138794465	-	GCCACACAGC
ZC3HAV1	ME31	ENSG00000105939	chr7	138728266	138794465	-	ANTGGACT;CCAGTGACCAGA;ATACTCAAGC;RACTGSWWTGCA;TACAGACTCC;TACTTGAACC
ZC3HAV1	ME32	ENSG00000105939	chr7	138728266	138794465	-	GCAGAGCCCAAC;TTTTACAT
ZCCHC17	ME11	ENSG00000121766	chr1	31769842	31837783	+	GACCATGG;GKACCGCATTGA;CCACCGAGGTCG;GTAAGCTGACCT;CTACTACA;CCAACATGCTGG;ACAGCGACTGGA;TTCGGGACGGAA;TACCGCTT
ZCCHC17	ME14	ENSG00000121766	chr1	31769842	31837783	+	ATCGACGA;CGACATCAAG;AGSTGGAC;GACCAGTGGCAC;GGACGACGAG;CAACGACCTG;GATTACCATC;AAGCTGACCG;CAGATAACAA
ZCCHC6	ME25	ENSG00000083223	chr9	88902648	88969369	-	GCCACACAGC
ZCCHC7	ME40	ENSG00000147905	chr9	37120536	37358146	+	GGACCCCTGG
ZCCHC9	ME11	ENSG00000131732	chr5	80597409	80609116	+	GACCATGG;GKACCGCATTGA;CCACCGAGGTCG;GTAAGCTGACCT;CTACTACA;CCAACATGCTGG;ACAGCGACTGGA;TTCGGGACGGAA;TACCGCTT
ZCCHC9	ME14	ENSG00000131732	chr5	80597409	80609116	+	ATCGACGA;CGACATCAAG;AGSTGGAC;GACCAGTGGCAC;GGACGACGAG;CAACGACCTG;GATTACCATC;AAGCTGACCG;CAGATAACAA
ZCCHC9	ME25	ENSG00000131732	chr5	80597409	80609116	+	GCCACACAGC
ZCCHC9	ME31	ENSG00000131732	chr5	80597409	80609116	+	ANTGGACT;CCAGTGACCAGA;ATACTCAAGC;RACTGSWWTGCA;TACAGACTCC;TACTTGAACC
ZCRB1	ME14	ENSG00000139168	chr12	42705880	42719920	-	ATCGACGA;CGACATCAAG;AGSTGGAC;GACCAGTGGCAC;GGACGACGAG;CAACGACCTG;GATTACCATC;AAGCTGACCG;CAGATAACAA
ZFC3H1	ME22	ENSG00000133858	chr12	72003252	72061505	-	GGCGTGGCAC;AGAATCACAT
ZFP36L1	ME12	ENSG00000185650	chr14	69254377	69263190	-	TWKYCAAACCAK;AACAACGA
ZFP36L1	ME21	ENSG00000185650	chr14	69254377	69263190	-	TGACTCAGAGGT;TACCCTCTACCC
ZFP36L2	ME14	ENSG00000152518	chr2	43449541	43453748	-	ATCGACGA;CGACATCAAG;AGSTGGAC;GACCAGTGGCAC;GGACGACGAG;CAACGACCTG;GATTACCATC;AAGCTGACCG;CAGATAACAA
ZFP36L2	ME31	ENSG00000152518	chr2	43449541	43453748	-	ANTGGACT;CCAGTGACCAGA;ATACTCAAGC;RACTGSWWTGCA;TACAGACTCC;TACTTGAACC
ZFR	ME31	ENSG00000056097	chr5	32354456	32444867	-	ANTGGACT;CCAGTGACCAGA;ATACTCAAGC;RACTGSWWTGCA;TACAGACTCC;TACTTGAACC
ZFR	ME37	ENSG00000056097	chr5	32354456	32444867	-	TACGATCG;CCCSMCWGACMG;CCACCAGCCGGG
ZFR	ME39	ENSG00000056097	chr5	32354456	32444867	-	CCAAGTACATCG;ATGAGCAC
ZMAT1	ME37	ENSG00000166432	chrX	101137262	101187004	-	TACGATCG;CCCSMCWGACMG;CCACCAGCCGGG
ZMAT4	ME28	ENSG00000165061	chr8	40388109	40755352	-	AGCAACTCCGGC
ZNF106	ME11	ENSG00000103994	chr15	42705021	42783321	-	GACCATGG;GKACCGCATTGA;CCACCGAGGTCG;GTAAGCTGACCT;CTACTACA;CCAACATGCTGG;ACAGCGACTGGA;TTCGGGACGGAA;TACCGCTT
ZNF106	ME14	ENSG00000103994	chr15	42705021	42783321	-	ATCGACGA;CGACATCAAG;AGSTGGAC;GACCAGTGGCAC;GGACGACGAG;CAACGACCTG;GATTACCATC;AAGCTGACCG;CAGATAACAA
ZNF106	ME25	ENSG00000103994	chr15	42705021	42783321	-	GCCACACAGC
ZNF106	ME32	ENSG00000103994	chr15	42705021	42783321	-	GCAGAGCCCAAC;TTTTACAT
ZNF346	ME11	ENSG00000113761	chr5	176449697	176508190	+	GACCATGG;GKACCGCATTGA;CCACCGAGGTCG;GTAAGCTGACCT;CTACTACA;CCAACATGCTGG;ACAGCGACTGGA;TTCGGGACGGAA;TACCGCTT
ZNF346	ME13	ENSG00000113761	chr5	176449697	176508190	+	AGAGTCACTACA;GTGTACCA;AHACTGCTGACC
ZNF346	ME14	ENSG00000113761	chr5	176449697	176508190	+	ATCGACGA;CGACATCAAG;AGSTGGAC;GACCAGTGGCAC;GGACGACGAG;CAACGACCTG;GATTACCATC;AAGCTGACCG;CAGATAACAA
ZNF579	ME19	ENSG00000218891	chr19	56088899	56092211	-	TGGACATG;AGAACTGT;CCAAGGACATCC;AHACTGAAAGTA
ZNF579	ME21	ENSG00000218891	chr19	56088899	56092211	-	TGACTCAGAGGT;TACCCTCTACCC
ZNF598	ME5	ENSG00000167962	chr16	2047655	2059824	-	TGCTGACCRC;WGACASCCATGG;AACATCATCACC;CCTGCACG;TAACTACT
ZNF598	ME21	ENSG00000167962	chr16	2047655	2059824	-	TGACTCAGAGGT;TACCCTCTACCC
ZNF622	ME14	ENSG00000173545	chr5	16451628	16465901	-	ATCGACGA;CGACATCAAG;AGSTGGAC;GACCAGTGGCAC;GGACGACGAG;CAACGACCTG;GATTACCATC;AAGCTGACCG;CAGATAACAA
ZNF638	ME3	ENSG00000075292	chr2	71503691	71662199	+	ACTACTAC;GACCTGGACA;AAGCCACCACGG;ATGCCACTGATG;CCTGGAGACCAT
ZNF638	ME22	ENSG00000075292	chr2	71503691	71662199	+	GGCGTGGCAC;AGAATCACAT
ZNFX1	ME12	ENSG00000124201	chr20	47854483	47894963	-	TWKYCAAACCAK;AACAACGA
ZRSR2	ME7	ENSG00000169249	chrX	15808595	15841383	+	CAACATCATC;CTACGTCCTG;CAACGATGAC
ZRSR2	ME11	ENSG00000169249	chrX	15808595	15841383	+	GACCATGG;GKACCGCATTGA;CCACCGAGGTCG;GTAAGCTGACCT;CTACTACA;CCAACATGCTGG;ACAGCGACTGGA;TTCGGGACGGAA;TACCGCTT
ZRSR2	ME13	ENSG00000169249	chrX	15808595	15841383	+	AGAGTCACTACA;GTGTACCA;AHACTGCTGACC
ZRSR2	ME14	ENSG00000169249	chrX	15808595	15841383	+	ATCGACGA;CGACATCAAG;AGSTGGAC;GACCAGTGGCAC;GGACGACGAG;CAACGACCTG;GATTACCATC;AAGCTGACCG;CAGATAACAA
ZRSR2	ME25	ENSG00000169249	chrX	15808595	15841383	+	GCCACACAGC
ZRSR2	ME31	ENSG00000169249	chrX	15808595	15841383	+	ANTGGACT;CCAGTGACCAGA;ATACTCAAGC;RACTGSWWTGCA;TACAGACTCC;TACTTGAACC
ZRSR2	ME32	ENSG00000169249	chrX	15808595	15841383	+	GCAGAGCCCAAC;TTTTACAT
ZYX	ME11	ENSG00000159840	chr7	143078173	143088204	+	GACCATGG;GKACCGCATTGA;CCACCGAGGTCG;GTAAGCTGACCT;CTACTACA;CCAACATGCTGG;ACAGCGACTGGA;TTCGGGACGGAA;TACCGCTT
ZYX	ME14	ENSG00000159840	chr7	143078173	143088204	+	ATCGACGA;CGACATCAAG;AGSTGGAC;GACCAGTGGCAC;GGACGACGAG;CAACGACCTG;GATTACCATC;AAGCTGACCG;CAGATAACAA
METTL3	ME1	ENSG00000165819	chr14	21966277	21979517	-	CATCTACCTCTT
METTL3	ME2	ENSG00000165819	chr14	21966277	21979517	-	TATGACCGCAGA
METTL3	ME3	ENSG00000165819	chr14	21966277	21979517	-	ACTACTAC;GACCTGGACA;AAGCCACCACGG;ATGCCACTGATG;CCTGGAGACCAT
METTL3	ME4	ENSG00000165819	chr14	21966277	21979517	-	TGGTACTCTG;AACAACAA;GCACTGGACGGG
METTL3	ME5	ENSG00000165819	chr14	21966277	21979517	-	TGCTGACCRC;WGACASCCATGG;AACATCATCACC;CCTGCACG;TAACTACT
METTL3	ME6	ENSG00000165819	chr14	21966277	21979517	-	ACTACAAGGA;GACAACGT;TATGACGA;TGAGCTGGACAA;AGCCAGACCAAG;TAGGTCACAGGT;CTTTTTCACTCT
METTL3	ME7	ENSG00000165819	chr14	21966277	21979517	-	CAACATCATC;CTACGTCCTG;CAACGATGAC
METTL3	ME8	ENSG00000165819	chr14	21966277	21979517	-	CCCCACAGCC;ATTGACCTGGAG;
METTL3	ME9	ENSG00000165819	chr14	21966277	21979517	-	GCCACCAT;TGAACTTT;ACCACYGAAGAG;ATACAACCAT;ACACTATCCT
METTL3	ME10	ENSG00000165819	chr14	21966277	21979517	-	ACTGAAAATRGA;ACCGTTGGAG
METTL3	ME11	ENSG00000165819	chr14	21966277	21979517	-	GACCATGG;GKACCGCATTGA;CCACCGAGGTCG;GTAAGCTGACCT;CTACTACA;CCAACATGCTGG;ACAGCGACTGGA;TTCGGGACGGAA;TACCGCTT
METTL3	ME12	ENSG00000165819	chr14	21966277	21979517	-	TWKYCAAACCAK;AACAACGA
METTL3	ME13	ENSG00000165819	chr14	21966277	21979517	-	AGAGTCACTACA;GTGTACCA;AHACTGCTGACC
METTL3	ME14	ENSG00000165819	chr14	21966277	21979517	-	ATCGACGA;CGACATCAAG;AGSTGGAC;GACCAGTGGCAC;GGACGACGAG;CAACGACCTG;GATTACCATC;AAGCTGACCG;CAGATAACAA
METTL3	ME15	ENSG00000165819	chr14	21966277	21979517	-	CAAGGACAATGA;AGAGCACCGGGA;TCTACCAG;SGATGAGAACTT;CCTAGCCAAC;GCTGAGGACG
METTL3	ME16	ENSG00000165819	chr14	21966277	21979517	-	TGGAGAACTT;AAGGACTGCCTG
METTL3	ME17	ENSG00000165819	chr14	21966277	21979517	-	KCGGACACTC;ACACGTTCHGGG
METTL3	ME18	ENSG00000165819	chr14	21966277	21979517	-	GGACCCAGCA
METTL3	ME19	ENSG00000165819	chr14	21966277	21979517	-	TGGACATG;AGAACTGT;CCAAGGACATCC;AHACTGAAAGTA
METTL3	ME20	ENSG00000165819	chr14	21966277	21979517	-	GGACAWGTATGA;AVTTTGAWGGAC;CTCGCCAAGGAC;GCAGTAGACCCG
METTL3	ME21	ENSG00000165819	chr14	21966277	21979517	-	TGACTCAGAGGT;TACCCTCTACCC
METTL3	ME22	ENSG00000165819	chr14	21966277	21979517	-	GGCGTGGCAC;AGAATCACAT
METTL3	ME23	ENSG00000165819	chr14	21966277	21979517	-	GACCGCAA;AATCTAGACTGG;GAACGCCATGAC;GGCACAGATGCC;CATCAGTACATC;GACCRGCGCAAC;CGTGTCACTG
METTL3	ME24	ENSG00000165819	chr14	21966277	21979517	-	AGACCCAG
METTL3	ME25	ENSG00000165819	chr14	21966277	21979517	-	GCCACACAGC
METTL3	ME26	ENSG00000165819	chr14	21966277	21979517	-	ACTACGAGAA;CCTCTACC;GAGGCCACAGCC;ACAGCGCCCT;TTAAACCCTC;CCCACACRGGGC
METTL3	ME27	ENSG00000165819	chr14	21966277	21979517	-	GCACTGCGGGGA
METTL3	ME28	ENSG00000165819	chr14	21966277	21979517	-	AGCAACTCCGGC
METTL3	ME29	ENSG00000165819	chr14	21966277	21979517	-	CAACAAGAAG
METTL3	ME30	ENSG00000165819	chr14	21966277	21979517	-	CCACCGAG
METTL3	ME31	ENSG00000165819	chr14	21966277	21979517	-	ANTGGACT;CCAGTGACCAGA;ATACTCAAGC;RACTGSWWTGCA;TACAGACTCC;TACTTGAACC
METTL3	ME32	ENSG00000165819	chr14	21966277	21979517	-	GCAGAGCCCAAC;TTTTACAT
METTL3	ME33	ENSG00000165819	chr14	21966277	21979517	-	CCTGACACGGCC;GTTCACCGCC;ACCTGGCCAACA
METTL3	ME34	ENSG00000165819	chr14	21966277	21979517	-	TCCTCAGAAC;TGAACATG;CAGCACCCCTGG;ACAGTGCTACAC
METTL3	ME35	ENSG00000165819	chr14	21966277	21979517	-	TGGACACCGCTG;AGAGGTACCA;TGACAAGAAG;ACCTGCGGCCAC
METTL3	ME36	ENSG00000165819	chr14	21966277	21979517	-	CCTCTACCAC
METTL3	ME37	ENSG00000165819	chr14	21966277	21979517	-	TACGATCG;CCCSMCWGACMG;CCACCAGCCGGG
METTL3	ME38	ENSG00000165819	chr14	21966277	21979517	-	GACRAYGKGMGK;TCGACCGC
METTL3	ME39	ENSG00000165819	chr14	21966277	21979517	-	CCAAGTACATCG;ATGAGCAC
METTL3	ME40	ENSG00000165819	chr14	21966277	21979517	-	GGACCCCTGG
METTL3	ME41	ENSG00000165819	chr14	21966277	21979517	-	TGGAGGAACT;TTCACCGAGA;CCACACAGGGCA;GTACAGCAGG;AGAAMACSGGGA
METTL3	ME42	ENSG00000165819	chr14	21966277	21979517	-	AMTACMGCTG;GGACTCGCTCAT;GATGACCGCA;TACCATCG;ACCAARGCGC;AAACCAGTGA
METTL14	ME1	ENSG00000145388	chr4	119606523	119636588	+	CATCTACCTCTT
METTL14	ME2	ENSG00000145388	chr4	119606523	119636588	+	TATGACCGCAGA
METTL14	ME3	ENSG00000145388	chr4	119606523	119636588	+	ACTACTAC;GACCTGGACA;AAGCCACCACGG;ATGCCACTGATG;CCTGGAGACCAT
METTL14	ME4	ENSG00000145388	chr4	119606523	119636588	+	TGGTACTCTG;AACAACAA;GCACTGGACGGG
METTL14	ME5	ENSG00000145388	chr4	119606523	119636588	+	TGCTGACCRC;WGACASCCATGG;AACATCATCACC;CCTGCACG;TAACTACT
METTL14	ME6	ENSG00000145388	chr4	119606523	119636588	+	ACTACAAGGA;GACAACGT;TATGACGA;TGAGCTGGACAA;AGCCAGACCAAG;TAGGTCACAGGT;CTTTTTCACTCT
METTL14	ME7	ENSG00000145388	chr4	119606523	119636588	+	CAACATCATC;CTACGTCCTG;CAACGATGAC
METTL14	ME8	ENSG00000145388	chr4	119606523	119636588	+	CCCCACAGCC;ATTGACCTGGAG;
METTL14	ME9	ENSG00000145388	chr4	119606523	119636588	+	GCCACCAT;TGAACTTT;ACCACYGAAGAG;ATACAACCAT;ACACTATCCT
METTL14	ME10	ENSG00000145388	chr4	119606523	119636588	+	ACTGAAAATRGA;ACCGTTGGAG
METTL14	ME11	ENSG00000145388	chr4	119606523	119636588	+	GACCATGG;GKACCGCATTGA;CCACCGAGGTCG;GTAAGCTGACCT;CTACTACA;CCAACATGCTGG;ACAGCGACTGGA;TTCGGGACGGAA;TACCGCTT
METTL14	ME12	ENSG00000145388	chr4	119606523	119636588	+	TWKYCAAACCAK;AACAACGA
METTL14	ME13	ENSG00000145388	chr4	119606523	119636588	+	AGAGTCACTACA;GTGTACCA;AHACTGCTGACC
METTL14	ME14	ENSG00000145388	chr4	119606523	119636588	+	ATCGACGA;CGACATCAAG;AGSTGGAC;GACCAGTGGCAC;GGACGACGAG;CAACGACCTG;GATTACCATC;AAGCTGACCG;CAGATAACAA
METTL14	ME15	ENSG00000145388	chr4	119606523	119636588	+	CAAGGACAATGA;AGAGCACCGGGA;TCTACCAG;SGATGAGAACTT;CCTAGCCAAC;GCTGAGGACG
METTL14	ME16	ENSG00000145388	chr4	119606523	119636588	+	TGGAGAACTT;AAGGACTGCCTG
METTL14	ME17	ENSG00000145388	chr4	119606523	119636588	+	KCGGACACTC;ACACGTTCHGGG
METTL14	ME18	ENSG00000145388	chr4	119606523	119636588	+	GGACCCAGCA
METTL14	ME19	ENSG00000145388	chr4	119606523	119636588	+	TGGACATG;AGAACTGT;CCAAGGACATCC;AHACTGAAAGTA
METTL14	ME20	ENSG00000145388	chr4	119606523	119636588	+	GGACAWGTATGA;AVTTTGAWGGAC;CTCGCCAAGGAC;GCAGTAGACCCG
METTL14	ME21	ENSG00000145388	chr4	119606523	119636588	+	TGACTCAGAGGT;TACCCTCTACCC
METTL14	ME22	ENSG00000145388	chr4	119606523	119636588	+	GGCGTGGCAC;AGAATCACAT
METTL14	ME23	ENSG00000145388	chr4	119606523	119636588	+	GACCGCAA;AATCTAGACTGG;GAACGCCATGAC;GGCACAGATGCC;CATCAGTACATC;GACCRGCGCAAC;CGTGTCACTG
METTL14	ME24	ENSG00000145388	chr4	119606523	119636588	+	AGACCCAG
METTL14	ME25	ENSG00000145388	chr4	119606523	119636588	+	GCCACACAGC
METTL14	ME26	ENSG00000145388	chr4	119606523	119636588	+	ACTACGAGAA;CCTCTACC;GAGGCCACAGCC;ACAGCGCCCT;TTAAACCCTC;CCCACACRGGGC
METTL14	ME27	ENSG00000145388	chr4	119606523	119636588	+	GCACTGCGGGGA
METTL14	ME28	ENSG00000145388	chr4	119606523	119636588	+	AGCAACTCCGGC
METTL14	ME29	ENSG00000145388	chr4	119606523	119636588	+	CAACAAGAAG
METTL14	ME30	ENSG00000145388	chr4	119606523	119636588	+	CCACCGAG
METTL14	ME31	ENSG00000145388	chr4	119606523	119636588	+	ANTGGACT;CCAGTGACCAGA;ATACTCAAGC;RACTGSWWTGCA;TACAGACTCC;TACTTGAACC
METTL14	ME32	ENSG00000145388	chr4	119606523	119636588	+	GCAGAGCCCAAC;TTTTACAT
METTL14	ME33	ENSG00000145388	chr4	119606523	119636588	+	CCTGACACGGCC;GTTCACCGCC;ACCTGGCCAACA
METTL14	ME34	ENSG00000145388	chr4	119606523	119636588	+	TCCTCAGAAC;TGAACATG;CAGCACCCCTGG;ACAGTGCTACAC
METTL14	ME35	ENSG00000145388	chr4	119606523	119636588	+	TGGACACCGCTG;AGAGGTACCA;TGACAAGAAG;ACCTGCGGCCAC
METTL14	ME36	ENSG00000145388	chr4	119606523	119636588	+	CCTCTACCAC
METTL14	ME37	ENSG00000145388	chr4	119606523	119636588	+	TACGATCG;CCCSMCWGACMG;CCACCAGCCGGG
METTL14	ME38	ENSG00000145388	chr4	119606523	119636588	+	GACRAYGKGMGK;TCGACCGC
METTL14	ME39	ENSG00000145388	chr4	119606523	119636588	+	CCAAGTACATCG;ATGAGCAC
METTL14	ME40	ENSG00000145388	chr4	119606523	119636588	+	GGACCCCTGG
METTL14	ME41	ENSG00000145388	chr4	119606523	119636588	+	TGGAGGAACT;TTCACCGAGA;CCACACAGGGCA;GTACAGCAGG;AGAAMACSGGGA
METTL14	ME42	ENSG00000145388	chr4	119606523	119636588	+	AMTACMGCTG;GGACTCGCTCAT;GATGACCGCA;TACCATCG;ACCAARGCGC;AAACCAGTGA
WTAP	ME1	ENSG00000146457	chr6	160146617	160177351	+	CATCTACCTCTT
WTAP	ME2	ENSG00000146457	chr6	160146617	160177351	+	TATGACCGCAGA
WTAP	ME3	ENSG00000146457	chr6	160146617	160177351	+	ACTACTAC;GACCTGGACA;AAGCCACCACGG;ATGCCACTGATG;CCTGGAGACCAT
WTAP	ME4	ENSG00000146457	chr6	160146617	160177351	+	TGGTACTCTG;AACAACAA;GCACTGGACGGG
WTAP	ME5	ENSG00000146457	chr6	160146617	160177351	+	TGCTGACCRC;WGACASCCATGG;AACATCATCACC;CCTGCACG;TAACTACT
WTAP	ME6	ENSG00000146457	chr6	160146617	160177351	+	ACTACAAGGA;GACAACGT;TATGACGA;TGAGCTGGACAA;AGCCAGACCAAG;TAGGTCACAGGT;CTTTTTCACTCT
WTAP	ME7	ENSG00000146457	chr6	160146617	160177351	+	CAACATCATC;CTACGTCCTG;CAACGATGAC
WTAP	ME8	ENSG00000146457	chr6	160146617	160177351	+	CCCCACAGCC;ATTGACCTGGAG;
WTAP	ME9	ENSG00000146457	chr6	160146617	160177351	+	GCCACCAT;TGAACTTT;ACCACYGAAGAG;ATACAACCAT;ACACTATCCT
WTAP	ME10	ENSG00000146457	chr6	160146617	160177351	+	ACTGAAAATRGA;ACCGTTGGAG
WTAP	ME11	ENSG00000146457	chr6	160146617	160177351	+	GACCATGG;GKACCGCATTGA;CCACCGAGGTCG;GTAAGCTGACCT;CTACTACA;CCAACATGCTGG;ACAGCGACTGGA;TTCGGGACGGAA;TACCGCTT
WTAP	ME12	ENSG00000146457	chr6	160146617	160177351	+	TWKYCAAACCAK;AACAACGA
WTAP	ME13	ENSG00000146457	chr6	160146617	160177351	+	AGAGTCACTACA;GTGTACCA;AHACTGCTGACC
WTAP	ME14	ENSG00000146457	chr6	160146617	160177351	+	ATCGACGA;CGACATCAAG;AGSTGGAC;GACCAGTGGCAC;GGACGACGAG;CAACGACCTG;GATTACCATC;AAGCTGACCG;CAGATAACAA
WTAP	ME15	ENSG00000146457	chr6	160146617	160177351	+	CAAGGACAATGA;AGAGCACCGGGA;TCTACCAG;SGATGAGAACTT;CCTAGCCAAC;GCTGAGGACG
WTAP	ME16	ENSG00000146457	chr6	160146617	160177351	+	TGGAGAACTT;AAGGACTGCCTG
WTAP	ME17	ENSG00000146457	chr6	160146617	160177351	+	KCGGACACTC;ACACGTTCHGGG
WTAP	ME18	ENSG00000146457	chr6	160146617	160177351	+	GGACCCAGCA
WTAP	ME19	ENSG00000146457	chr6	160146617	160177351	+	TGGACATG;AGAACTGT;CCAAGGACATCC;AHACTGAAAGTA
WTAP	ME20	ENSG00000146457	chr6	160146617	160177351	+	GGACAWGTATGA;AVTTTGAWGGAC;CTCGCCAAGGAC;GCAGTAGACCCG
WTAP	ME21	ENSG00000146457	chr6	160146617	160177351	+	TGACTCAGAGGT;TACCCTCTACCC
WTAP	ME22	ENSG00000146457	chr6	160146617	160177351	+	GGCGTGGCAC;AGAATCACAT
WTAP	ME23	ENSG00000146457	chr6	160146617	160177351	+	GACCGCAA;AATCTAGACTGG;GAACGCCATGAC;GGCACAGATGCC;CATCAGTACATC;GACCRGCGCAAC;CGTGTCACTG
WTAP	ME24	ENSG00000146457	chr6	160146617	160177351	+	AGACCCAG
WTAP	ME25	ENSG00000146457	chr6	160146617	160177351	+	GCCACACAGC
WTAP	ME26	ENSG00000146457	chr6	160146617	160177351	+	ACTACGAGAA;CCTCTACC;GAGGCCACAGCC;ACAGCGCCCT;TTAAACCCTC;CCCACACRGGGC
WTAP	ME27	ENSG00000146457	chr6	160146617	160177351	+	GCACTGCGGGGA
WTAP	ME28	ENSG00000146457	chr6	160146617	160177351	+	AGCAACTCCGGC
WTAP	ME29	ENSG00000146457	chr6	160146617	160177351	+	CAACAAGAAG
WTAP	ME30	ENSG00000146457	chr6	160146617	160177351	+	CCACCGAG
WTAP	ME31	ENSG00000146457	chr6	160146617	160177351	+	ANTGGACT;CCAGTGACCAGA;ATACTCAAGC;RACTGSWWTGCA;TACAGACTCC;TACTTGAACC
WTAP	ME32	ENSG00000146457	chr6	160146617	160177351	+	GCAGAGCCCAAC;TTTTACAT
WTAP	ME33	ENSG00000146457	chr6	160146617	160177351	+	CCTGACACGGCC;GTTCACCGCC;ACCTGGCCAACA
WTAP	ME34	ENSG00000146457	chr6	160146617	160177351	+	TCCTCAGAAC;TGAACATG;CAGCACCCCTGG;ACAGTGCTACAC
WTAP	ME35	ENSG00000146457	chr6	160146617	160177351	+	TGGACACCGCTG;AGAGGTACCA;TGACAAGAAG;ACCTGCGGCCAC
WTAP	ME36	ENSG00000146457	chr6	160146617	160177351	+	CCTCTACCAC
WTAP	ME37	ENSG00000146457	chr6	160146617	160177351	+	TACGATCG;CCCSMCWGACMG;CCACCAGCCGGG
WTAP	ME38	ENSG00000146457	chr6	160146617	160177351	+	GACRAYGKGMGK;TCGACCGC
WTAP	ME39	ENSG00000146457	chr6	160146617	160177351	+	CCAAGTACATCG;ATGAGCAC
WTAP	ME40	ENSG00000146457	chr6	160146617	160177351	+	GGACCCCTGG
WTAP	ME41	ENSG00000146457	chr6	160146617	160177351	+	TGGAGGAACT;TTCACCGAGA;CCACACAGGGCA;GTACAGCAGG;AGAAMACSGGGA
WTAP	ME42	ENSG00000146457	chr6	160146617	160177351	+	AMTACMGCTG;GGACTCGCTCAT;GATGACCGCA;TACCATCG;ACCAARGCGC;AAACCAGTGA
VIRMA	ME1	ENSG00000164944	chr8	94487689	94553529	-	CATCTACCTCTT
VIRMA	ME2	ENSG00000164944	chr8	94487689	94553529	-	TATGACCGCAGA
VIRMA	ME3	ENSG00000164944	chr8	94487689	94553529	-	ACTACTAC;GACCTGGACA;AAGCCACCACGG;ATGCCACTGATG;CCTGGAGACCAT
VIRMA	ME4	ENSG00000164944	chr8	94487689	94553529	-	TGGTACTCTG;AACAACAA;GCACTGGACGGG
VIRMA	ME5	ENSG00000164944	chr8	94487689	94553529	-	TGCTGACCRC;WGACASCCATGG;AACATCATCACC;CCTGCACG;TAACTACT
VIRMA	ME6	ENSG00000164944	chr8	94487689	94553529	-	ACTACAAGGA;GACAACGT;TATGACGA;TGAGCTGGACAA;AGCCAGACCAAG;TAGGTCACAGGT;CTTTTTCACTCT
VIRMA	ME7	ENSG00000164944	chr8	94487689	94553529	-	CAACATCATC;CTACGTCCTG;CAACGATGAC
VIRMA	ME8	ENSG00000164944	chr8	94487689	94553529	-	CCCCACAGCC;ATTGACCTGGAG;
VIRMA	ME9	ENSG00000164944	chr8	94487689	94553529	-	GCCACCAT;TGAACTTT;ACCACYGAAGAG;ATACAACCAT;ACACTATCCT
VIRMA	ME10	ENSG00000164944	chr8	94487689	94553529	-	ACTGAAAATRGA;ACCGTTGGAG
VIRMA	ME11	ENSG00000164944	chr8	94487689	94553529	-	GACCATGG;GKACCGCATTGA;CCACCGAGGTCG;GTAAGCTGACCT;CTACTACA;CCAACATGCTGG;ACAGCGACTGGA;TTCGGGACGGAA;TACCGCTT
VIRMA	ME12	ENSG00000164944	chr8	94487689	94553529	-	TWKYCAAACCAK;AACAACGA
VIRMA	ME13	ENSG00000164944	chr8	94487689	94553529	-	AGAGTCACTACA;GTGTACCA;AHACTGCTGACC
VIRMA	ME14	ENSG00000164944	chr8	94487689	94553529	-	ATCGACGA;CGACATCAAG;AGSTGGAC;GACCAGTGGCAC;GGACGACGAG;CAACGACCTG;GATTACCATC;AAGCTGACCG;CAGATAACAA
VIRMA	ME15	ENSG00000164944	chr8	94487689	94553529	-	CAAGGACAATGA;AGAGCACCGGGA;TCTACCAG;SGATGAGAACTT;CCTAGCCAAC;GCTGAGGACG
VIRMA	ME16	ENSG00000164944	chr8	94487689	94553529	-	TGGAGAACTT;AAGGACTGCCTG
VIRMA	ME17	ENSG00000164944	chr8	94487689	94553529	-	KCGGACACTC;ACACGTTCHGGG
VIRMA	ME18	ENSG00000164944	chr8	94487689	94553529	-	GGACCCAGCA
VIRMA	ME19	ENSG00000164944	chr8	94487689	94553529	-	TGGACATG;AGAACTGT;CCAAGGACATCC;AHACTGAAAGTA
VIRMA	ME20	ENSG00000164944	chr8	94487689	94553529	-	GGACAWGTATGA;AVTTTGAWGGAC;CTCGCCAAGGAC;GCAGTAGACCCG
VIRMA	ME21	ENSG00000164944	chr8	94487689	94553529	-	TGACTCAGAGGT;TACCCTCTACCC
VIRMA	ME22	ENSG00000164944	chr8	94487689	94553529	-	GGCGTGGCAC;AGAATCACAT
VIRMA	ME23	ENSG00000164944	chr8	94487689	94553529	-	GACCGCAA;AATCTAGACTGG;GAACGCCATGAC;GGCACAGATGCC;CATCAGTACATC;GACCRGCGCAAC;CGTGTCACTG
VIRMA	ME24	ENSG00000164944	chr8	94487689	94553529	-	AGACCCAG
VIRMA	ME25	ENSG00000164944	chr8	94487689	94553529	-	GCCACACAGC
VIRMA	ME26	ENSG00000164944	chr8	94487689	94553529	-	ACTACGAGAA;CCTCTACC;GAGGCCACAGCC;ACAGCGCCCT;TTAAACCCTC;CCCACACRGGGC
VIRMA	ME27	ENSG00000164944	chr8	94487689	94553529	-	GCACTGCGGGGA
VIRMA	ME28	ENSG00000164944	chr8	94487689	94553529	-	AGCAACTCCGGC
VIRMA	ME29	ENSG00000164944	chr8	94487689	94553529	-	CAACAAGAAG
VIRMA	ME30	ENSG00000164944	chr8	94487689	94553529	-	CCACCGAG
VIRMA	ME31	ENSG00000164944	chr8	94487689	94553529	-	ANTGGACT;CCAGTGACCAGA;ATACTCAAGC;RACTGSWWTGCA;TACAGACTCC;TACTTGAACC
VIRMA	ME32	ENSG00000164944	chr8	94487689	94553529	-	GCAGAGCCCAAC;TTTTACAT
VIRMA	ME33	ENSG00000164944	chr8	94487689	94553529	-	CCTGACACGGCC;GTTCACCGCC;ACCTGGCCAACA
VIRMA	ME34	ENSG00000164944	chr8	94487689	94553529	-	TCCTCAGAAC;TGAACATG;CAGCACCCCTGG;ACAGTGCTACAC
VIRMA	ME35	ENSG00000164944	chr8	94487689	94553529	-	TGGACACCGCTG;AGAGGTACCA;TGACAAGAAG;ACCTGCGGCCAC
VIRMA	ME36	ENSG00000164944	chr8	94487689	94553529	-	CCTCTACCAC
VIRMA	ME37	ENSG00000164944	chr8	94487689	94553529	-	TACGATCG;CCCSMCWGACMG;CCACCAGCCGGG
VIRMA	ME38	ENSG00000164944	chr8	94487689	94553529	-	GACRAYGKGMGK;TCGACCGC
VIRMA	ME39	ENSG00000164944	chr8	94487689	94553529	-	CCAAGTACATCG;ATGAGCAC
VIRMA	ME40	ENSG00000164944	chr8	94487689	94553529	-	GGACCCCTGG
VIRMA	ME41	ENSG00000164944	chr8	94487689	94553529	-	TGGAGGAACT;TTCACCGAGA;CCACACAGGGCA;GTACAGCAGG;AGAAMACSGGGA
VIRMA	ME42	ENSG00000164944	chr8	94487689	94553529	-	AMTACMGCTG;GGACTCGCTCAT;GATGACCGCA;TACCATCG;ACCAARGCGC;AAACCAGTGA
FTO	ME1	ENSG00000140718	chr16	53737875	54155853	+	CATCTACCTCTT
FTO	ME2	ENSG00000140718	chr16	53737875	54155853	+	TATGACCGCAGA
FTO	ME3	ENSG00000140718	chr16	53737875	54155853	+	ACTACTAC;GACCTGGACA;AAGCCACCACGG;ATGCCACTGATG;CCTGGAGACCAT
FTO	ME4	ENSG00000140718	chr16	53737875	54155853	+	TGGTACTCTG;AACAACAA;GCACTGGACGGG
FTO	ME5	ENSG00000140718	chr16	53737875	54155853	+	TGCTGACCRC;WGACASCCATGG;AACATCATCACC;CCTGCACG;TAACTACT
FTO	ME6	ENSG00000140718	chr16	53737875	54155853	+	ACTACAAGGA;GACAACGT;TATGACGA;TGAGCTGGACAA;AGCCAGACCAAG;TAGGTCACAGGT;CTTTTTCACTCT
FTO	ME7	ENSG00000140718	chr16	53737875	54155853	+	CAACATCATC;CTACGTCCTG;CAACGATGAC
FTO	ME8	ENSG00000140718	chr16	53737875	54155853	+	CCCCACAGCC;ATTGACCTGGAG;
FTO	ME9	ENSG00000140718	chr16	53737875	54155853	+	GCCACCAT;TGAACTTT;ACCACYGAAGAG;ATACAACCAT;ACACTATCCT
FTO	ME10	ENSG00000140718	chr16	53737875	54155853	+	ACTGAAAATRGA;ACCGTTGGAG
FTO	ME11	ENSG00000140718	chr16	53737875	54155853	+	GACCATGG;GKACCGCATTGA;CCACCGAGGTCG;GTAAGCTGACCT;CTACTACA;CCAACATGCTGG;ACAGCGACTGGA;TTCGGGACGGAA;TACCGCTT
FTO	ME12	ENSG00000140718	chr16	53737875	54155853	+	TWKYCAAACCAK;AACAACGA
FTO	ME13	ENSG00000140718	chr16	53737875	54155853	+	AGAGTCACTACA;GTGTACCA;AHACTGCTGACC
FTO	ME14	ENSG00000140718	chr16	53737875	54155853	+	ATCGACGA;CGACATCAAG;AGSTGGAC;GACCAGTGGCAC;GGACGACGAG;CAACGACCTG;GATTACCATC;AAGCTGACCG;CAGATAACAA
FTO	ME15	ENSG00000140718	chr16	53737875	54155853	+	CAAGGACAATGA;AGAGCACCGGGA;TCTACCAG;SGATGAGAACTT;CCTAGCCAAC;GCTGAGGACG
FTO	ME16	ENSG00000140718	chr16	53737875	54155853	+	TGGAGAACTT;AAGGACTGCCTG
FTO	ME17	ENSG00000140718	chr16	53737875	54155853	+	KCGGACACTC;ACACGTTCHGGG
FTO	ME18	ENSG00000140718	chr16	53737875	54155853	+	GGACCCAGCA
FTO	ME19	ENSG00000140718	chr16	53737875	54155853	+	TGGACATG;AGAACTGT;CCAAGGACATCC;AHACTGAAAGTA
FTO	ME20	ENSG00000140718	chr16	53737875	54155853	+	GGACAWGTATGA;AVTTTGAWGGAC;CTCGCCAAGGAC;GCAGTAGACCCG
FTO	ME21	ENSG00000140718	chr16	53737875	54155853	+	TGACTCAGAGGT;TACCCTCTACCC
FTO	ME22	ENSG00000140718	chr16	53737875	54155853	+	GGCGTGGCAC;AGAATCACAT
FTO	ME23	ENSG00000140718	chr16	53737875	54155853	+	GACCGCAA;AATCTAGACTGG;GAACGCCATGAC;GGCACAGATGCC;CATCAGTACATC;GACCRGCGCAAC;CGTGTCACTG
FTO	ME24	ENSG00000140718	chr16	53737875	54155853	+	AGACCCAG
FTO	ME25	ENSG00000140718	chr16	53737875	54155853	+	GCCACACAGC
FTO	ME26	ENSG00000140718	chr16	53737875	54155853	+	ACTACGAGAA;CCTCTACC;GAGGCCACAGCC;ACAGCGCCCT;TTAAACCCTC;CCCACACRGGGC
FTO	ME27	ENSG00000140718	chr16	53737875	54155853	+	GCACTGCGGGGA
FTO	ME28	ENSG00000140718	chr16	53737875	54155853	+	AGCAACTCCGGC
FTO	ME29	ENSG00000140718	chr16	53737875	54155853	+	CAACAAGAAG
FTO	ME30	ENSG00000140718	chr16	53737875	54155853	+	CCACCGAG
FTO	ME31	ENSG00000140718	chr16	53737875	54155853	+	ANTGGACT;CCAGTGACCAGA;ATACTCAAGC;RACTGSWWTGCA;TACAGACTCC;TACTTGAACC
FTO	ME32	ENSG00000140718	chr16	53737875	54155853	+	GCAGAGCCCAAC;TTTTACAT
FTO	ME33	ENSG00000140718	chr16	53737875	54155853	+	CCTGACACGGCC;GTTCACCGCC;ACCTGGCCAACA
FTO	ME34	ENSG00000140718	chr16	53737875	54155853	+	TCCTCAGAAC;TGAACATG;CAGCACCCCTGG;ACAGTGCTACAC
FTO	ME35	ENSG00000140718	chr16	53737875	54155853	+	TGGACACCGCTG;AGAGGTACCA;TGACAAGAAG;ACCTGCGGCCAC
FTO	ME36	ENSG00000140718	chr16	53737875	54155853	+	CCTCTACCAC
FTO	ME37	ENSG00000140718	chr16	53737875	54155853	+	TACGATCG;CCCSMCWGACMG;CCACCAGCCGGG
FTO	ME38	ENSG00000140718	chr16	53737875	54155853	+	GACRAYGKGMGK;TCGACCGC
FTO	ME39	ENSG00000140718	chr16	53737875	54155853	+	CCAAGTACATCG;ATGAGCAC
FTO	ME40	ENSG00000140718	chr16	53737875	54155853	+	GGACCCCTGG
FTO	ME41	ENSG00000140718	chr16	53737875	54155853	+	TGGAGGAACT;TTCACCGAGA;CCACACAGGGCA;GTACAGCAGG;AGAAMACSGGGA
FTO	ME42	ENSG00000140718	chr16	53737875	54155853	+	AMTACMGCTG;GGACTCGCTCAT;GATGACCGCA;TACCATCG;ACCAARGCGC;AAACCAGTGA
